# Supplementary material for: (Z)-Ethyl 2-benzyl­idene-3-oxobutano­ate
Source: Acta Crystallogr Sect E Struct Rep Online. 2011 Jun 30;67(Pt 7):o1863. doi: 10.1107/S1600536811024974 (PMC3152122; doi:10.1107/S1600536811024974)
Supplement: Supplementary file 2 [file e-67-o1863-Isup2.hkl]

# 
# h,k,l, Fc-squared, Fo-squared, sigma(Fo-squared) and status flag 
# 
data_I
_shelx_title ' LAB7 in Pbca' 
_shelx_refln_list_code          4 
_shelx_F_calc_maximum      236.79 
_exptl_crystal_F_000       928.00 
_reflns_d_resolution_high  0.7828 
 
loop_ 
 _symmetry_equiv_pos_as_xyz 
 'x, y, z' 
 '-x+1/2, -y, z+1/2' 
 '-x, y+1/2, -z+1/2' 
 'x+1/2, -y+1/2, -z' 
 '-x, -y, -z' 
 'x-1/2, y, -z-1/2' 
 'x, -y-1/2, z-1/2' 
 '-x-1/2, y-1/2, z' 
 
_cell_length_a     7.8406 
_cell_length_b    16.8767 
_cell_length_c    17.5420 
_cell_angle_alpha  90.000 
_cell_angle_beta   90.000 
_cell_angle_gamma  90.000 
 
_shelx_F_squared_multiplier     1.000 
 
loop_ 
 _refln_index_h 
 _refln_index_k 
 _refln_index_l 
 _refln_F_squared_calc 
 _refln_F_squared_meas 
 _refln_F_squared_sigma 
 _refln_observed_status 
   4   0   0      351.69      347.08     13.54 o 
   6   0   0     1347.05     1279.58     27.26 o 
   8   0   0       90.02       79.76     20.71 o 
  10   0   0       15.09      -19.30     19.30 o 
   2   1   0      161.60      181.76      6.93 o 
   4   1   0     2067.14     1989.84     20.74 o 
   6   1   0        0.35       -4.61      4.61 o 
   8   1   0        2.81        8.84     11.45 o 
  10   1   0       22.83       10.65     14.95 o 
   2   2   0       16.18        5.29      3.06 o 
   4   2   0        8.01        1.04      3.04 o 
   6   2   0      138.39      139.20     15.73 o 
   8   2   0        0.37        1.58     10.09 o 
   2   3   0     4605.34     4693.32     29.07 o 
   4   3   0      239.75      283.79     12.62 o 
   6   3   0        1.67       13.76      7.28 o 
   8   3   0       36.29       14.37     11.25 o 
   0   4   0    56068.56    51225.37    456.57 o 
   4   4   0     1591.64     1659.56     22.84 o 
   6   4   0      367.37      411.11     17.68 o 
   8   4   0       16.25       -4.45     11.17 o 
   2   5   0      482.01      471.99     11.46 o 
   4   5   0      829.44      736.27     14.60 o 
   6   5   0      181.99      171.93     15.00 o 
   8   5   0       25.63       29.67     13.40 o 
   0   6   0     6801.96     6485.52     76.94 o 
   2   6   0      112.40      147.29      9.51 o 
   4   6   0      188.66      182.03     12.89 o 
   6   6   0       32.74       30.72      8.87 o 
   8   6   0      126.01      129.94     17.10 o 
   4   7   0     1740.45     1860.01     26.01 o 
   6   7   0      633.35      661.29     21.80 o 
   8   7   0       81.15       60.35     21.57 o 
   0   8   0     5564.24     5120.45     71.77 o 
   2   8   0     1128.33     1177.66     22.81 o 
   4   8   0       91.76       84.62      9.18 o 
   6   8   0       70.25       69.28     11.13 o 
   8   8   0        3.20       -0.39      9.69 o 
   2   9   0      106.62      139.67     11.19 o 
   4   9   0      345.26      372.59     17.48 o 
   6   9   0       55.68       64.76     10.57 o 
   8   9   0        0.49       20.98      9.97 o 
   0  10   0        8.76       17.77     10.66 o 
   2  10   0       51.60       56.75      9.56 o 
   4  10   0       41.27       33.00     10.31 o 
   6  10   0        1.74       -5.73     11.97 o 
   8  10   0        0.20       -4.71      9.13 o 
   2  11   0      260.05      220.86     14.97 o 
   4  11   0      290.73      280.67     17.15 o 
   6  11   0       38.36       52.87     14.36 o 
   8  11   0       17.01       17.71     10.88 o 
   0  12   0      151.23      155.92     19.45 o 
   2  12   0      278.85      261.24     19.29 o 
   4  12   0        0.22       -8.18      8.52 o 
   6  12   0       89.59       86.74     16.43 o 
   8  12   0        6.51        5.18     13.14 o 
   2  13   0        5.37       10.18      9.22 o 
   4  13   0       16.86       13.95      9.49 o 
   6  13   0        7.25       -2.97     12.22 o 
   0  14   0     1265.91     1100.57     41.14 o 
   2  14   0        0.16        2.57      9.08 o 
   4  14   0      396.53      463.84     37.09 o 
   6  14   0       37.08       60.18     21.43 o 
   2  15   0      359.45      341.28     20.69 o 
   4  15   0     1080.06     1217.76     31.99 o 
   6  15   0       31.70       31.65     18.56 o 
   0  16   0      607.65      520.65     51.59 o 
   2  16   0        6.22       18.28     11.25 o 
   4  16   0      207.55      231.96     23.01 o 
   6  16   0        5.51       -4.27     29.41 o 
   2  17   0       22.18       20.14     11.03 o 
   4  17   0       15.93       36.09     14.24 o 
   6  17   0        9.91       20.74     19.88 o 
   0  18   0       15.92       -0.64     14.60 o 
   2  18   0       42.25       44.39     12.42 o 
   4  18   0      150.25      185.50     38.01 o 
   2  19   0        0.19       19.82     14.28 o 
   4  19   0      101.90      100.48     31.99 o 
   0  20   0      237.11      276.44     30.97 o 
   2  20   0       14.00       25.50     15.24 o 
   2  21   0        5.27       43.42     16.85 o 
   1   1   1    15915.69    15475.56     49.41 o 
   2   1   1    15473.89    15144.47     59.59 o 
   3   1   1     6829.31     7014.16     34.23 o 
   4   1   1      804.75      822.33      8.13 o 
   5   1   1       38.37       45.29      3.62 o 
   6   1   1      592.67      600.08     11.12 o 
   7   1   1      444.41      426.80     14.16 o 
   8   1   1        5.17       -7.39      7.39 o 
   9   1   1       33.14       27.30      9.59 o 
   0   2   1      584.53      636.79      6.84 o 
   2   2   1      642.70      672.55      7.61 o 
   3   2   1      308.16      314.69      6.95 o 
   4   2   1      326.08      319.29      8.89 o 
   5   2   1        0.04        2.08      4.23 o 
   6   2   1       52.87       58.67      5.34 o 
   7   2   1      187.73      191.19      9.53 o 
   8   2   1        4.98       -3.26      7.65 o 
   9   2   1        0.01        3.81      8.39 o 
   1   3   1     3065.64     3039.77     15.96 o 
   2   3   1     2181.31     1990.63     13.28 o 
   4   3   1      162.55      175.22      6.60 o 
   5   3   1        6.62        2.78      3.74 o 
   6   3   1      521.43      513.56     12.98 o 
   7   3   1      138.34      143.14      8.88 o 
   8   3   1       52.02       38.86      9.01 o 
   9   3   1        1.31       -6.06      8.22 o 
   0   4   1     2033.38     1910.69     21.73 o 
   1   4   1      720.18      757.78     10.27 o 
   2   4   1     2305.83     2367.02     16.50 o 
   3   4   1      928.46      939.99      9.87 o 
   4   4   1     1153.63     1160.18     13.81 o 
   5   4   1       10.90       16.00      4.24 o 
   6   4   1        0.10        6.43      5.22 o 
   7   4   1       32.14       41.48      6.77 o 
   8   4   1        0.48       -0.09      8.01 o 
   9   4   1       12.15        9.28      9.32 o 
   1   5   1     1761.09     1702.67     15.63 o 
   2   5   1     1849.98     1803.71     21.28 o 
   3   5   1       73.59       88.00      5.05 o 
   4   5   1        4.04       -2.96      3.93 o 
   5   5   1       15.02        7.26      4.57 o 
   6   5   1       19.80       24.14      6.13 o 
   7   5   1       37.50       26.57      7.89 o 
   8   5   1       42.38       43.49      9.14 o 
   9   5   1       44.37       33.19     13.47 o 
   0   6   1     5773.29     5705.00     49.59 o 
   1   6   1     1427.42     1379.82     16.70 o 
   2   6   1      393.24      429.73     11.21 o 
   3   6   1       26.76       18.82      4.76 o 
   4   6   1       86.22       92.33      5.55 o 
   5   6   1       22.63       34.58      5.56 o 
   6   6   1       41.23       31.27      6.46 o 
   7   6   1      199.21      192.97     10.64 o 
   8   6   1       18.37       28.88      7.80 o 
   9   6   1        7.09       -8.18      8.18 o 
   1   7   1       14.67       13.71      4.32 o 
   2   7   1      352.14      361.31      9.96 o 
   3   7   1       31.69       15.93      4.65 o 
   4   7   1        0.30       -3.06      4.28 o 
   5   7   1      264.77      280.27     10.19 o 
   6   7   1       99.93      102.33      8.39 o 
   7   7   1       75.67       87.45      8.79 o 
   8   7   1       43.79       48.04      8.58 o 
   9   7   1       49.76       51.37     10.87 o 
   1   8   1        3.15        7.45      4.46 o 
   2   8   1       36.30       44.83      5.68 o 
   3   8   1     1238.05     1286.58     17.38 o 
   4   8   1     1218.60     1181.53     16.29 o 
   5   8   1        1.26        0.27      4.65 o 
   6   8   1       47.78       45.83      7.40 o 
   7   8   1      451.09      459.34     15.53 o 
   8   8   1        1.41        0.66      6.39 o 
   9   8   1       15.45       13.49      9.73 o 
   1   9   1      147.06      160.45      8.07 o 
   2   9   1      798.60      816.37     14.39 o 
   3   9   1      529.65      503.24     12.63 o 
   4   9   1        0.61        4.29      5.73 o 
   5   9   1       37.46       36.77      6.04 o 
   6   9   1        8.83       15.97      6.59 o 
   7   9   1        1.77       -5.97      5.97 o 
   8   9   1       15.13       20.35      6.97 o 
   9   9   1       41.78       30.85     10.34 o 
   0  10   1      346.32      327.25     15.30 o 
   1  10   1        1.64        1.66      4.73 o 
   2  10   1       16.94        4.21      5.17 o 
   3  10   1        1.96       -1.94      5.52 o 
   4  10   1        0.94       11.96      6.47 o 
   5  10   1       12.52       24.42      6.42 o 
   6  10   1      130.18      137.67     11.41 o 
   7  10   1       57.89       62.87      8.26 o 
   8  10   1        2.90        5.68      6.75 o 
   1  11   1       83.35       86.37      7.62 o 
   2  11   1      105.80       90.22      7.91 o 
   3  11   1        1.20       11.18      5.98 o 
   4  11   1      181.05      175.50     10.48 o 
   5  11   1       12.22       15.72      7.29 o 
   6  11   1       11.33       13.98      8.40 o 
   7  11   1       73.64       83.28      9.38 o 
   8  11   1       17.47       30.76      8.67 o 
   0  12   1       79.30       54.69      9.99 o 
   1  12   1      269.63      317.43     13.38 o 
   2  12   1        3.61       -6.56      6.56 o 
   3  12   1       14.93        2.59      6.19 o 
   4  12   1       49.37       47.18      7.76 o 
   5  12   1       12.79       21.31      7.64 o 
   6  12   1        1.47       -3.39      8.74 o 
   7  12   1       11.02       34.28      8.98 o 
   8  12   1        0.14       -9.83     15.31 o 
   1  13   1        4.66        8.53      6.38 o 
   2  13   1       12.29       10.09      6.71 o 
   3  13   1      150.73      158.74     10.40 o 
   4  13   1        0.02       -6.09      6.09 o 
   5  13   1       40.80       35.21      9.69 o 
   6  13   1        0.00       17.57     10.14 o 
   7  13   1        6.81       -0.04      9.72 o 
   0  14   1      446.25      437.39     27.59 o 
   1  14   1      515.98      478.87     15.95 o 
   2  14   1      267.12      279.24     13.22 o 
   3  14   1       50.59       56.57      8.22 o 
   4  14   1       17.27       13.76      6.74 o 
   5  14   1      177.27      167.08     13.68 o 
   6  14   1        0.11        5.61      9.79 o 
   7  14   1       13.18        7.30     11.41 o 
   1  15   1      454.61      435.85     16.05 o 
   2  15   1      451.81      464.00     17.40 o 
   3  15   1      686.35      660.43     24.20 o 
   4  15   1       60.78       78.92      9.04 o 
   5  15   1       19.14       27.96     12.03 o 
   6  15   1        0.51       -4.10     11.21 o 
   7  15   1        0.22      -12.17     12.17 o 
   0  16   1       10.15       11.70     12.26 o 
   1  16   1       70.02       73.58      8.89 o 
   2  16   1      126.66      124.64     10.28 o 
   3  16   1      100.56      117.54     11.65 o 
   4  16   1        0.21       18.87      8.26 o 
   5  16   1       31.60       40.25     14.51 o 
   6  16   1       25.65       20.54     18.92 o 
   1  17   1        0.46       10.85     10.09 o 
   2  17   1        9.68       10.49      7.14 o 
   3  17   1       14.68       22.61      8.75 o 
   4  17   1        0.00       12.98      8.39 o 
   5  17   1        0.39       15.34     12.94 o 
   6  17   1        0.84       -4.37     12.79 o 
   0  18   1       33.06       22.82     14.89 o 
   1  18   1        6.82       21.56      7.76 o 
   2  18   1       56.96       70.79     10.73 o 
   3  18   1        0.00       10.67      8.09 o 
   4  18   1        5.23        8.00     10.57 o 
   5  18   1       18.44       20.18     14.52 o 
   1  19   1       15.29        6.11      9.34 o 
   2  19   1       10.76       24.46      9.11 o 
   3  19   1       38.82       52.22     13.17 o 
   4  19   1        0.02       20.95     13.03 o 
   0  20   1        1.65        5.50     10.96 o 
   1  20   1        1.06       23.95      9.65 o 
   2  20   1        0.28        9.49     10.14 o 
   3  20   1        5.21       25.58     12.15 o 
   1  21   1        5.73       30.36     11.50 o 
   2  21   1       15.35        2.18     10.34 o 
   0   0   2     2625.41     2646.82     22.86 o 
   1   0   2     1987.64     1956.67     13.43 o 
   2   0   2    19214.48    18915.11    104.49 o 
   3   0   2     5222.04     5441.97     34.65 o 
   4   0   2     3990.01     3959.82     44.72 o 
   5   0   2       72.27      108.21      7.54 o 
   6   0   2      458.09      447.73     12.42 o 
   7   0   2        0.66        0.76      7.21 o 
   8   0   2       37.66       33.13     12.21 o 
   9   0   2        0.84      -13.93     13.93 o 
   1   1   2      316.41      375.36      4.12 o 
   2   1   2     7112.61     7129.33     29.84 o 
   3   1   2      847.85      796.32      9.90 o 
   4   1   2      304.30      293.85      7.43 o 
   5   1   2        6.96        6.64      3.66 o 
   6   1   2      431.17      399.61      9.88 o 
   7   1   2      201.08      187.83     13.32 o 
   8   1   2        2.29        8.18      7.46 o 
   9   1   2        1.75       -5.92      8.03 o 
   1   2   2     2006.60     1882.96     10.22 o 
   2   2   2     1376.94     1403.60      9.99 o 
   3   2   2        8.04        6.64      3.26 o 
   4   2   2       48.02       60.32      4.86 o 
   5   2   2      179.08      189.12      7.53 o 
   6   2   2       22.58       24.35      4.98 o 
   7   2   2        1.50       -1.27      5.77 o 
   8   2   2        5.30        2.13      7.77 o 
   9   2   2        2.60       -2.31      8.31 o 
   1   3   2      215.34      223.79      5.17 o 
   2   3   2      276.86      267.73      6.87 o 
   3   3   2     1057.62     1209.46     12.77 o 
   4   3   2      319.89      359.61     10.06 o 
   5   3   2        0.12       -0.27      4.22 o 
   6   3   2       17.13       25.03      5.16 o 
   7   3   2      217.63      196.85     10.42 o 
   8   3   2       23.71       20.34      8.53 o 
   9   3   2        5.86        1.69      8.63 o 
   0   4   2      125.31      139.85      6.43 o 
   1   4   2     6967.45     6805.02     32.18 o 
   3   4   2       25.43       30.91      2.86 o 
   4   4   2        2.47        2.30      3.82 o 
   5   4   2       28.32       36.67      5.78 o 
   6   4   2       49.53       47.33      5.75 o 
   7   4   2      194.60      197.65     12.82 o 
   8   4   2        0.00       -4.09      7.06 o 
   9   4   2       23.72       14.89      9.14 o 
   1   5   2     2159.85     2228.64     16.63 o 
   2   5   2      776.80      773.58     10.29 o 
   3   5   2      673.88      729.16     11.33 o 
   4   5   2       11.09       17.08      4.59 o 
   5   5   2        7.81       10.28      4.86 o 
   6   5   2      119.47      127.29      8.75 o 
   7   5   2      181.87      195.64     10.44 o 
   8   5   2        1.54       -3.35      7.11 o 
   9   5   2        1.76       -7.84      7.84 o 
   0   6   2     1912.43     1872.28     29.69 o 
   1   6   2      475.01      419.94      8.86 o 
   2   6   2      572.96      552.91      9.99 o 
   3   6   2     1616.13     1598.73     15.70 o 
   4   6   2      537.21      536.55     10.71 o 
   5   6   2        4.71       -4.84      4.84 o 
   6   6   2      415.63      425.01     15.62 o 
   7   6   2      191.45      224.39     11.41 o 
   8   6   2        5.37       10.25      7.08 o 
   9   6   2        3.65        6.26      9.03 o 
   1   7   2      313.71      386.53      9.34 o 
   2   7   2      280.22      257.50      9.00 o 
   3   7   2     2308.91     2362.98     25.62 o 
   4   7   2      758.99      748.12     11.44 o 
   5   7   2      227.22      229.91      9.66 o 
   6   7   2       43.91       50.71      7.67 o 
   7   7   2      289.59      288.19     12.50 o 
   8   7   2       13.36       17.48      7.56 o 
   9   7   2       13.03        1.56      8.33 o 
   0   8   2     4074.69     4191.36     80.06 o 
   1   8   2     1591.56     1476.82     17.79 o 
   2   8   2        3.00       -3.83      4.26 o 
   3   8   2      162.32      160.26      8.29 o 
   4   8   2        4.91        4.08      5.11 o 
   5   8   2        0.24       -4.70      5.20 o 
   6   8   2        8.05        3.10      6.12 o 
   7   8   2      110.81       98.59      8.77 o 
   8   8   2        1.13       10.19      6.74 o 
   9   8   2       26.29       33.31     10.69 o 
   1   9   2       92.89      108.40      7.09 o 
   2   9   2       66.40       69.87      6.57 o 
   3   9   2        0.00       -3.70      5.08 o 
   4   9   2       10.96       14.06      5.55 o 
   5   9   2      265.33      258.18     11.32 o 
   6   9   2        1.59       -5.28      5.65 o 
   7   9   2       41.19       35.12      7.27 o 
   8   9   2       10.45       14.39      7.76 o 
   9   9   2        0.02       -4.80      9.26 o 
   0  10   2        5.17        5.53      6.88 o 
   1  10   2       27.55       46.76      6.02 o 
   2  10   2       11.17        2.48      4.98 o 
   3  10   2      221.11      246.09     10.65 o 
   4  10   2       98.32       89.78      8.28 o 
   5  10   2       63.46       64.16      7.73 o 
   6  10   2       92.07       72.76      8.98 o 
   7  10   2       12.37       18.65      7.02 o 
   8  10   2        5.46       -0.02      6.79 o 
   1  11   2       15.51       20.68      5.83 o 
   2  11   2       13.33       -5.36      5.36 o 
   3  11   2      527.83      506.80     14.07 o 
   4  11   2       96.90      102.33      9.27 o 
   5  11   2        9.40       18.35      6.98 o 
   6  11   2        0.03       -4.57      6.86 o 
   7  11   2       39.52       32.60      8.85 o 
   8  11   2        3.48       -1.66      7.70 o 
   0  12   2      875.72      886.27     24.01 o 
   1  12   2      161.37      140.96      9.27 o 
   2  12   2      127.76      108.67      8.90 o 
   3  12   2       45.29       46.36      7.15 o 
   4  12   2        4.17        8.22      6.47 o 
   5  12   2       35.54       40.07      8.27 o 
   6  12   2        1.01       -9.25      9.25 o 
   7  12   2       18.51       38.09      9.95 o 
   8  12   2        2.99       15.97      8.43 o 
   1  13   2       34.62       37.07      7.39 o 
   2  13   2      297.52      323.74     13.49 o 
   3  13   2       21.18       12.40      6.75 o 
   4  13   2       25.31       25.33      6.82 o 
   5  13   2       50.76       57.57     10.11 o 
   6  13   2        1.18        3.01      8.35 o 
   7  13   2        6.65       25.00      9.36 o 
   0  14   2       37.52       39.54     10.98 o 
   1  14   2      794.50      783.16     17.88 o 
   2  14   2       71.85       53.86      8.85 o 
   3  14   2       26.43       34.86      7.54 o 
   4  14   2       15.50       20.87      6.93 o 
   5  14   2        1.14       26.27     10.89 o 
   6  14   2        5.39       20.92      9.42 o 
   7  14   2        5.37        6.09     10.10 o 
   1  15   2       12.42        1.22      6.41 o 
   2  15   2      360.43      342.39     15.56 o 
   3  15   2       33.10       36.82      7.62 o 
   4  15   2        2.04       10.90      7.75 o 
   5  15   2        9.17        8.73     10.17 o 
   6  15   2       13.75        8.50      8.69 o 
   7  15   2        5.46       -8.03     12.10 o 
   0  16   2       18.31        5.51     11.37 o 
   1  16   2      128.97      105.63     11.80 o 
   2  16   2       78.27       71.50      8.83 o 
   3  16   2       63.80       73.45     10.40 o 
   4  16   2      108.65       92.57     11.07 o 
   5  16   2       23.57       15.45     10.54 o 
   6  16   2       25.50       27.02     12.92 o 
   1  17   2       54.35       49.95      8.57 o 
   2  17   2      155.31      164.76     13.36 o 
   3  17   2        0.22       -0.76     10.04 o 
   4  17   2        0.01       16.28      8.59 o 
   5  17   2       72.25       69.36     16.05 o 
   6  17   2       15.28        3.85     10.84 o 
   0  18   2       55.98       44.83     12.24 o 
   1  18   2        6.74       27.97      7.99 o 
   2  18   2        8.23        1.38      7.89 o 
   3  18   2       22.35       32.51     12.76 o 
   4  18   2        3.07       17.57      9.72 o 
   5  18   2       11.94       30.58     14.10 o 
   1  19   2        0.07       20.50      9.02 o 
   2  19   2        8.85       21.00      9.08 o 
   3  19   2        2.33       18.39      8.86 o 
   4  19   2        0.43       21.86     11.86 o 
   0  20   2        1.68       15.44     14.36 o 
   1  20   2       29.45       57.54     11.03 o 
   2  20   2        9.45       20.89      9.52 o 
   3  20   2        3.54       11.18     11.87 o 
   1  21   2        1.42        1.16     10.24 o 
   2  21   2        0.10        6.70     10.36 o 
   1   1   3     3459.55     3413.79     18.10 o 
   2   1   3     2736.62     2825.92     16.87 o 
   3   1   3      470.49      459.23      7.47 o 
   4   1   3     1224.84     1197.68     13.72 o 
   5   1   3        0.04       -1.20      3.67 o 
   6   1   3        8.10        7.75      5.01 o 
   7   1   3       16.34       21.59      6.73 o 
   8   1   3        9.59       -0.54      7.50 o 
   9   1   3        3.31       -8.48      8.48 o 
   0   2   3    11924.30    11459.11     60.04 o 
   1   2   3    29993.43    28741.54    117.01 o 
   2   2   3    14698.16    14409.21     55.68 o 
   3   2   3       35.05       40.95      4.05 o 
   4   2   3      184.89      219.10      7.66 o 
   5   2   3      532.14      585.94     11.25 o 
   6   2   3      155.55      169.98      7.99 o 
   7   2   3       71.43       60.78      8.20 o 
   8   2   3       31.73       22.71      9.08 o 
   9   2   3        0.81       -8.08      8.08 o 
   1   3   3      191.16      223.09      5.60 o 
   2   3   3      851.53      835.08      8.26 o 
   3   3   3      634.41      649.31     10.37 o 
   4   3   3       11.46       26.76      4.49 o 
   5   3   3      101.33       98.13      6.51 o 
   6   3   3      202.82      215.81      8.80 o 
   7   3   3       11.26        4.87      6.26 o 
   8   3   3       95.29       73.65     10.52 o 
   9   3   3        3.72       -5.98      8.23 o 
   0   4   3     1565.24     1605.56     19.10 o 
   1   4   3     1336.79     1151.94     10.09 o 
   2   4   3        7.87       11.25      2.89 o 
   3   4   3     1090.08     1098.15     13.87 o 
   4   4   3        9.43        4.22      4.11 o 
   5   4   3      603.46      627.70     14.63 o 
   6   4   3       56.96       43.59      5.90 o 
   7   4   3       45.35       48.11      9.61 o 
   8   4   3        5.63        2.28      8.04 o 
   9   4   3       26.52       24.48      9.77 o 
   1   5   3     1692.11     1845.12     17.26 o 
   2   5   3        1.83       -3.13      3.13 o 
   3   5   3     1257.23     1172.07     12.30 o 
   4   5   3      597.06      559.52     10.87 o 
   5   5   3       42.82       50.59      7.36 o 
   6   5   3       21.27       31.93      5.99 o 
   7   5   3       63.05       67.90      7.53 o 
   8   5   3      195.99      206.84     12.66 o 
   9   5   3        4.12        4.19      8.64 o 
   0   6   3     1056.65     1072.52     25.21 o 
   1   6   3        5.02       -1.30      3.12 o 
   2   6   3     2290.93     2208.77     18.45 o 
   3   6   3      569.99      622.44     10.07 o 
   4   6   3      376.67      389.68      7.14 o 
   5   6   3      148.10      134.08      8.08 o 
   6   6   3      142.37      145.59      8.66 o 
   7   6   3       71.04       44.13      8.72 o 
   8   6   3      145.85      132.93     11.57 o 
   9   6   3        4.76        2.74      8.91 o 
   1   7   3     1509.91     1538.57     16.73 o 
   2   7   3       12.82        7.74      4.40 o 
   3   7   3      119.67      136.14      6.80 o 
   4   7   3       85.01       80.61      5.82 o 
   5   7   3      279.45      312.19     10.98 o 
   6   7   3      149.57      138.96      9.72 o 
   7   7   3       12.09        3.99      5.92 o 
   8   7   3        0.13       -0.64      6.86 o 
   9   7   3        6.74       -7.77      9.24 o 
   1   8   3      591.09      645.38     13.12 o 
   2   8   3       75.12       77.05      6.26 o 
   3   8   3      544.55      476.31     10.94 o 
   4   8   3      148.44      152.82      7.53 o 
   5   8   3       68.33       65.62      7.21 o 
   6   8   3        2.08       -5.07      6.73 o 
   7   8   3       58.48       72.41      8.15 o 
   8   8   3       90.96       97.47     10.27 o 
   9   8   3        3.75       19.24     10.10 o 
   1   9   3     2231.34     2194.54     22.65 o 
   2   9   3       38.52       35.19      5.91 o 
   3   9   3       73.66       63.80      6.89 o 
   4   9   3      158.96      168.13      8.08 o 
   5   9   3      367.42      370.83     12.96 o 
   6   9   3       43.58       44.64      8.26 o 
   7   9   3        7.21        2.43      6.64 o 
   8   9   3       75.70       59.74      9.14 o 
   9   9   3        0.77       -1.92     10.72 o 
   0  10   3       91.60      100.61     11.99 o 
   1  10   3      969.55      928.12     16.09 o 
   2  10   3       37.41       33.55      5.84 o 
   3  10   3      626.71      608.18     13.87 o 
   4  10   3       14.32        9.06      6.39 o 
   5  10   3      165.79      189.94     10.24 o 
   6  10   3      149.41      150.46     10.72 o 
   7  10   3       20.72       13.37      8.12 o 
   8  10   3        5.76       22.71      9.82 o 
   1  11   3      551.85      504.43     13.80 o 
   2  11   3       22.83       31.00      6.29 o 
   3  11   3       48.29       52.43      7.32 o 
   4  11   3        0.02       -1.30      6.31 o 
   5  11   3        0.24       -0.56      6.27 o 
   6  11   3       32.07       21.09      7.96 o 
   7  11   3       49.16       64.85      9.84 o 
   8  11   3        4.91        5.31      7.70 o 
   0  12   3      170.05      190.63     17.43 o 
   1  12   3       15.56        8.68      5.89 o 
   2  12   3       13.12       15.26      8.28 o 
   3  12   3       18.88        8.73      6.59 o 
   4  12   3      103.85       95.61      8.68 o 
   5  12   3       21.66       17.81      7.81 o 
   6  12   3        0.37        5.06     11.67 o 
   7  12   3        3.47        6.53      8.47 o 
   8  12   3        1.19       -6.04      9.97 o 
   1  13   3      283.89      280.15     12.51 o 
   2  13   3      221.29      193.32     11.00 o 
   3  13   3      348.95      367.02     13.73 o 
   4  13   3        6.12       17.48      6.68 o 
   5  13   3       11.72        4.24      7.54 o 
   6  13   3        5.61        7.76     10.46 o 
   7  13   3       13.38       13.33      9.36 o 
   0  14   3      310.85      249.81     17.78 o 
   1  14   3      267.06      258.52     12.74 o 
   2  14   3        3.49       -3.00      6.27 o 
   3  14   3      112.84      113.11      9.36 o 
   4  14   3       11.38       18.70      8.15 o 
   5  14   3       10.48       14.55      7.88 o 
   6  14   3        9.66       -0.59      8.32 o 
   7  14   3        0.01        3.70      9.21 o 
   1  15   3       21.58       25.00      9.31 o 
   2  15   3       90.17       81.64      9.01 o 
   3  15   3        7.09        7.47      7.81 o 
   4  15   3       81.96       83.81     12.53 o 
   5  15   3        0.14       -6.53      9.22 o 
   6  15   3       52.07       55.87     11.60 o 
   7  15   3       31.60       40.91     11.38 o 
   0  16   3       81.79       79.60     12.98 o 
   1  16   3       43.99       42.68      8.74 o 
   2  16   3        3.52        0.62      7.84 o 
   3  16   3       20.17       17.65      8.69 o 
   4  16   3       53.43       70.82     10.44 o 
   5  16   3      133.20      116.52     14.95 o 
   6  16   3       49.94       62.43     12.04 o 
   1  17   3        0.02       -6.73      6.73 o 
   2  17   3       14.03       19.69      8.40 o 
   3  17   3       97.30      101.29     11.75 o 
   4  17   3       47.81       58.07     12.19 o 
   5  17   3       43.52       98.08     17.65 o 
   6  17   3       39.82       41.22     12.49 o 
   0  18   3        0.82       -9.14      9.14 o 
   1  18   3        5.39       14.77      9.07 o 
   2  18   3        0.16       -3.47      8.84 o 
   3  18   3        2.97       -4.49      8.08 o 
   4  18   3        0.12        8.31      9.61 o 
   5  18   3        1.70       18.96     13.38 o 
   1  19   3       80.98       92.31     11.61 o 
   2  19   3        7.26       13.99      8.77 o 
   3  19   3        4.86       13.43     11.10 o 
   4  19   3       10.25       40.17     12.78 o 
   0  20   3        0.33        1.12     14.04 o 
   1  20   3        1.74       -0.53      9.43 o 
   2  20   3       12.52       32.38     10.44 o 
   3  20   3        0.34        4.68      8.89 o 
   1  21   3       10.59        6.51     10.00 o 
   0   0   4    13543.61    12678.83    119.48 o 
   1   0   4        6.45        6.80      4.81 o 
   2   0   4      925.56      881.76     13.85 o 
   3   0   4     3094.66     3059.09     29.35 o 
   4   0   4      622.49      623.39     12.74 o 
   5   0   4      987.53     1038.34     16.88 o 
   6   0   4      808.19      821.00     15.33 o 
   7   0   4      156.41      160.75     13.43 o 
   8   0   4        5.11        9.01     11.09 o 
   9   0   4        3.11        0.23     11.35 o 
   1   1   4     2111.03     2001.90     13.73 o 
   2   1   4     5281.28     5236.92     29.43 o 
   3   1   4     3114.92     3079.04     20.91 o 
   4   1   4     3643.68     3659.45     21.66 o 
   5   1   4        3.99        0.15      3.94 o 
   6   1   4      575.39      581.70     14.85 o 
   7   1   4        0.06       -5.24      5.24 o 
   8   1   4       34.79       35.23      9.25 o 
   9   1   4       18.88        2.17      8.21 o 
   0   2   4     2473.81     2535.58     22.72 o 
   1   2   4     2293.55     2314.19     14.56 o 
   2   2   4       11.61       10.60      3.10 o 
   3   2   4       10.25       13.24      2.85 o 
   4   2   4     2123.60     2116.63     19.30 o 
   5   2   4      246.43      267.81      9.27 o 
   6   2   4        1.15        6.83      4.76 o 
   7   2   4       24.56       17.56      6.70 o 
   8   2   4       14.39       18.49      8.30 o 
   9   2   4        0.09       -3.80      8.47 o 
   1   3   4     4957.52     5198.14     29.99 o 
   2   3   4        0.82        0.06      2.45 o 
   3   3   4      266.11      317.50      6.13 o 
   4   3   4     2045.08     2107.65     19.67 o 
   5   3   4        0.04       -5.20      5.20 o 
   6   3   4       69.04       74.69      7.13 o 
   7   3   4        3.83       -3.00      6.17 o 
   8   3   4       13.89        7.92      7.82 o 
   9   3   4        0.23       -2.10      8.99 o 
   0   4   4    13371.38    13077.93     79.49 o 
   1   4   4      664.67      664.49      8.40 o 
   2   4   4        0.05       -2.34      2.34 o 
   3   4   4       17.79       17.54      5.09 o 
   4   4   4      108.37      129.41      6.78 o 
   5   4   4      225.12      214.53      8.93 o 
   6   4   4      114.74      122.81      8.17 o 
   7   4   4      127.38      132.80     10.70 o 
   8   4   4        7.16       -8.00      8.00 o 
   9   4   4        0.31       -6.89      8.03 o 
   1   5   4       65.15       75.58      4.18 o 
   2   5   4      449.49      488.91      6.82 o 
   3   5   4      700.10      682.72     11.62 o 
   4   5   4     1051.54     1043.80     14.45 o 
   5   5   4       25.98       12.85      5.23 o 
   6   5   4       13.98       20.25      6.07 o 
   7   5   4        2.53        1.92      5.80 o 
   8   5   4       46.40       38.66      8.42 o 
   9   5   4       58.36       59.71     11.52 o 
   0   6   4     1156.42     1179.59     19.28 o 
   2   6   4     1018.27      987.41      9.90 o 
   3   6   4     1964.41     2057.02     18.02 o 
   4   6   4      104.12      115.22      6.59 o 
   5   6   4      190.31      209.74      9.33 o 
   6   6   4        0.01        6.67      6.04 o 
   7   6   4        8.62       16.68      6.42 o 
   8   6   4       41.37       45.24      8.60 o 
   9   6   4        0.12       -1.35      9.61 o 
   1   7   4      432.75      460.56      9.85 o 
   2   7   4       28.66       32.45      4.12 o 
   3   7   4      237.87      246.22      7.85 o 
   4   7   4        1.42        3.93      4.21 o 
   5   7   4       54.44       46.51      7.41 o 
   6   7   4        6.48        0.34      7.45 o 
   7   7   4       42.86       43.06      7.35 o 
   8   7   4       70.40       74.80      9.56 o 
   9   7   4       24.42        6.09     10.00 o 
   0   8   4     1211.89     1242.52     22.71 o 
   1   8   4      217.14      228.57      8.23 o 
   2   8   4       36.64       49.40      5.38 o 
   3   8   4      149.22      174.82      7.21 o 
   4   8   4      201.19      198.23      8.22 o 
   5   8   4       55.56       48.46      7.03 o 
   6   8   4      142.67      167.38     11.12 o 
   7   8   4        4.96        8.07     10.39 o 
   8   8   4        2.42       -2.25      7.73 o 
   9   8   4        0.35       -9.01      9.01 o 
   1   9   4      666.80      688.01     12.73 o 
   2   9   4      439.92      436.86     11.26 o 
   3   9   4       17.15       13.44      5.37 o 
   4   9   4        4.27       -1.86      4.72 o 
   5   9   4      258.03      249.22     12.85 o 
   6   9   4        3.50       -0.64      6.47 o 
   7   9   4       86.13       96.48     10.74 o 
   8   9   4       54.54       60.47      9.98 o 
   0  10   4       15.80        7.16      6.86 o 
   1  10   4       86.01      130.30     10.31 o 
   2  10   4      201.46      189.18      9.20 o 
   3  10   4       68.19       68.53      8.68 o 
   4  10   4      109.90      119.36      8.06 o 
   5  10   4        2.60        4.29      5.78 o 
   6  10   4        0.87       -6.06      6.06 o 
   7  10   4       29.41       44.51      9.92 o 
   8  10   4       75.67       83.68     10.62 o 
   1  11   4      461.36      428.86     12.59 o 
   2  11   4      308.63      335.49     12.94 o 
   3  11   4       11.93        2.33      6.02 o 
   4  11   4       34.91       34.65      6.54 o 
   5  11   4        1.41       -6.56      6.56 o 
   6  11   4        4.92       -1.18      7.19 o 
   7  11   4        3.97        4.06      7.66 o 
   8  11   4        5.00       11.16      8.25 o 
   0  12   4     1716.40     1673.05     39.69 o 
   1  12   4       64.80       59.16      7.32 o 
   2  12   4       42.15       48.40      7.11 o 
   3  12   4       92.41      120.21      9.24 o 
   4  12   4        0.00       -1.19      6.03 o 
   5  12   4       21.75       33.44      8.40 o 
   6  12   4      137.30      133.62     13.12 o 
   7  12   4       13.97       17.37      9.31 o 
   8  12   4        2.64        7.15     10.73 o 
   1  13   4      101.13       95.12      8.77 o 
   2  13   4        0.97        5.99      6.34 o 
   3  13   4      120.13      132.68      9.65 o 
   4  13   4      210.78      226.05     13.34 o 
   5  13   4      102.01      108.70     12.93 o 
   6  13   4        3.68       15.98      9.15 o 
   7  13   4       17.32       28.81     10.05 o 
   0  14   4      806.98      746.58     24.68 o 
   1  14   4        5.18        1.30      6.18 o 
   2  14   4       56.11       44.49      8.04 o 
   3  14   4       27.45       32.88      8.69 o 
   4  14   4      213.25      210.49     13.33 o 
   5  14   4       68.53       52.64      9.90 o 
   6  14   4       19.08        9.80      8.65 o 
   7  14   4       19.68       30.66     11.34 o 
   1  15   4      102.47      104.60      9.45 o 
   2  15   4       36.18       41.10     11.35 o 
   3  15   4        9.55       13.43     10.23 o 
   4  15   4       92.92      113.67     11.66 o 
   5  15   4       22.97       32.97      9.83 o 
   6  15   4        1.44       14.80     10.27 o 
   0  16   4      569.65      582.72     25.19 o 
   1  16   4       61.00       67.85      8.63 o 
   2  16   4       46.22       39.50      9.21 o 
   3  16   4       15.97        1.48      7.87 o 
   4  16   4        0.01       16.51      9.59 o 
   5  16   4       97.25       62.22     11.60 o 
   6  16   4       21.64       35.12     10.59 o 
   1  17   4        0.40        6.04      7.46 o 
   2  17   4      139.97      124.98     12.19 o 
   3  17   4        0.68        5.43      8.22 o 
   4  17   4       49.57       57.01     11.73 o 
   5  17   4       51.42       47.25     12.44 o 
   0  18   4       23.31       34.30     20.85 o 
   1  18   4       13.65       10.56      8.51 o 
   2  18   4       28.69       33.55      9.70 o 
   3  18   4        0.01       15.75      9.11 o 
   4  18   4        5.31        8.34      9.87 o 
   5  18   4       24.01       29.75     12.92 o 
   1  19   4        4.28       12.51     10.18 o 
   2  19   4       31.09       49.56     10.42 o 
   3  19   4        9.65       22.23     11.58 o 
   4  19   4       25.51       44.12     11.94 o 
   0  20   4       16.89       50.87     17.04 o 
   1  20   4       20.38       13.04     10.45 o 
   2  20   4        0.01       20.38     10.91 o 
   3  20   4       34.51       63.88     11.73 o 
   1  21   4        0.94        8.34     10.71 o 
   1   1   5      361.64      369.75      7.72 o 
   2   1   5      160.78      198.28      6.15 o 
   3   1   5     3819.77     3881.72     25.21 o 
   4   1   5      240.55      217.87      7.09 o 
   5   1   5      274.12      261.72      7.56 o 
   6   1   5       93.96       91.13      8.05 o 
   7   1   5      289.88      290.45     11.90 o 
   8   1   5        2.23       -6.71      7.85 o 
   9   1   5        7.21       -0.17     10.34 o 
   0   2   5    13532.10    12902.57     89.35 o 
   1   2   5     4154.21     4003.87     23.40 o 
   2   2   5     1737.17     1731.42     15.28 o 
   3   2   5      125.13      172.58      6.19 o 
   4   2   5     3669.24     3567.72     21.84 o 
   5   2   5      964.56     1009.60     20.02 o 
   6   2   5       27.37       39.54      6.61 o 
   7   2   5      467.40      463.67     13.87 o 
   8   2   5       69.42       46.91      9.27 o 
   9   2   5        3.81       -8.16      8.16 o 
   1   3   5      997.37      982.49      9.61 o 
   2   3   5      508.29      483.05      6.97 o 
   3   3   5      465.45      494.55      8.41 o 
   4   3   5      259.37      298.76     10.75 o 
   5   3   5      359.68      344.77     10.66 o 
   6   3   5      311.43      338.41     10.77 o 
   7   3   5        0.15       -2.58      6.06 o 
   8   3   5       47.97       44.02      8.26 o 
   9   3   5       17.55        0.74      8.97 o 
   0   4   5     3665.03     3666.86     43.12 o 
   1   4   5       43.39       54.20      4.01 o 
   3   4   5      389.97      384.71      8.21 o 
   4   4   5       17.55       22.66      4.68 o 
   5   4   5       77.70       69.69      7.20 o 
   6   4   5       35.05       46.76      6.59 o 
   7   4   5       53.35       57.83      8.00 o 
   8   4   5        0.38       -4.88      6.76 o 
   9   4   5        0.01       -8.31      8.31 o 
   1   5   5     4996.75     4829.65     28.59 o 
   2   5   5     1564.65     1562.99     15.70 o 
   3   5   5      990.60      992.93     14.03 o 
   4   5   5       48.68       66.84      4.58 o 
   5   5   5        2.26       -2.31      4.73 o 
   6   5   5       12.25        6.08      5.37 o 
   7   5   5        2.18       -2.78      5.67 o 
   8   5   5        0.12       -4.32      6.49 o 
   9   5   5        1.95       -4.34     10.09 o 
   0   6   5     6757.35     6795.42     57.93 o 
   1   6   5      104.22      110.73      5.92 o 
   2   6   5      444.84      431.56      9.09 o 
   3   6   5       74.69       91.70      5.39 o 
   4   6   5      116.42      129.52      7.52 o 
   5   6   5       16.75       15.42      6.63 o 
   6   6   5      136.86      138.88      8.92 o 
   7   6   5      381.33      387.70     14.73 o 
   8   6   5       27.44       32.65      8.20 o 
   9   6   5       23.79       18.44     10.57 o 
   1   7   5      237.54      243.05      5.05 o 
   3   7   5        2.02        5.72      3.77 o 
   4   7   5       58.27       58.89      5.62 o 
   5   7   5       37.56       33.25      6.73 o 
   6   7   5       14.00        8.30      5.65 o 
   7   7   5       77.45       55.73      8.39 o 
   8   7   5        0.02        1.58      7.27 o 
   9   7   5       20.95       26.25     10.51 o 
   0   8   5       44.47       63.15     11.10 o 
   1   8   5      400.31      428.13      9.57 o 
   2   8   5       12.33       16.89      5.27 o 
   3   8   5      132.84      129.24      6.31 o 
   4   8   5       12.43       17.22      4.72 o 
   5   8   5       52.21       59.73      7.25 o 
   6   8   5      233.23      246.33     11.37 o 
   7   8   5        7.19        7.37      7.15 o 
   8   8   5       31.05       18.54      8.07 o 
   9   8   5       29.02       36.19     11.08 o 
   1   9   5      372.74      387.89     10.54 o 
   2   9   5      842.77      857.14     11.61 o 
   3   9   5      392.96      394.18     11.27 o 
   4   9   5       68.23       69.39      6.62 o 
   5   9   5      212.39      201.83     11.31 o 
   6   9   5        5.32        0.00      6.97 o 
   7   9   5        0.04       -5.11      8.90 o 
   8   9   5        0.46        9.92      8.31 o 
   0  10   5      237.79      263.27     14.66 o 
   1  10   5      551.08      606.72     26.27 o 
   2  10   5      413.27      399.64     11.19 o 
   3  10   5      109.42       91.53      6.63 o 
   4  10   5       19.95       22.71      5.92 o 
   5  10   5      287.23      270.63     12.62 o 
   6  10   5        4.07        7.65      7.48 o 
   7  10   5       10.36       11.48      7.73 o 
   8  10   5        7.05       17.54      9.19 o 
   1  11   5      176.42      171.91      9.33 o 
   2  11   5        1.27        5.39      5.21 o 
   3  11   5      145.96      155.23      8.41 o 
   4  11   5        3.72        4.68      6.54 o 
   5  11   5      107.45       95.47     10.25 o 
   6  11   5       31.73       46.12      8.41 o 
   7  11   5       51.71       36.31      9.19 o 
   8  11   5        5.66       17.51      9.04 o 
   0  12   5      816.56      771.35     23.16 o 
   1  12   5        0.10        2.13      5.77 o 
   2  12   5      252.49      247.64     11.21 o 
   3  12   5      197.30      228.50     13.30 o 
   4  12   5       55.33       65.75      8.58 o 
   5  12   5        0.23        1.21      7.93 o 
   6  12   5        9.77       20.54      8.71 o 
   7  12   5        4.65        6.08      7.94 o 
   8  12   5        3.44       22.56      9.40 o 
   1  13   5      552.92      536.50     15.43 o 
   2  13   5       14.10        8.53      7.78 o 
   3  13   5      994.81      951.98     21.94 o 
   4  13   5      138.07      147.59     10.55 o 
   5  13   5        0.02        2.51      7.76 o 
   6  13   5        2.27       17.29      9.29 o 
   7  13   5       27.11       34.35     10.28 o 
   0  14   5      129.79      145.88     14.69 o 
   1  14   5        4.61        3.46      6.29 o 
   2  14   5       56.35       57.28      9.63 o 
   3  14   5       19.80       17.04      8.07 o 
   4  14   5        8.36       15.45      6.94 o 
   5  14   5        5.86        7.45      8.26 o 
   6  14   5       25.14       37.85     10.29 o 
   7  14   5        8.58       20.66     10.20 o 
   1  15   5      387.13      383.61     18.73 o 
   2  15   5        6.24       17.47      8.40 o 
   3  15   5      155.15      149.50     12.46 o 
   4  15   5        0.36        3.93      8.08 o 
   5  15   5        0.00        3.31      7.76 o 
   6  15   5       17.27        5.88      8.90 o 
   0  16   5      106.51       96.19     13.37 o 
   1  16   5      282.49      298.19     15.98 o 
   2  16   5       28.76       21.49      9.85 o 
   3  16   5       12.22       17.00     10.44 o 
   4  16   5        0.26       -5.80      8.83 o 
   5  16   5        5.28       25.35     11.99 o 
   6  16   5        5.60       17.60     11.82 o 
   1  17   5        0.51        7.27      8.40 o 
   2  17   5       54.36       47.71     10.02 o 
   3  17   5        9.41       38.38     10.75 o 
   4  17   5        0.06       18.10     11.61 o 
   5  17   5       20.27       34.12     13.13 o 
   0  18   5        1.15      -11.95     11.95 o 
   1  18   5        0.91        8.99      9.54 o 
   2  18   5       17.22       35.27     13.56 o 
   3  18   5        4.88       25.58      9.51 o 
   4  18   5        1.94        8.72     10.07 o 
   5  18   5        7.09       -7.54     11.48 o 
   1  19   5        2.70       20.25     14.15 o 
   2  19   5       12.30       27.70     10.04 o 
   3  19   5        0.13        6.64      9.87 o 
   4  19   5       24.77       47.96     12.39 o 
   0  20   5        2.65      -12.80     12.80 o 
   1  20   5       16.80       14.94     11.16 o 
   2  20   5        2.87        6.15      9.77 o 
   3  20   5       14.20       27.13     10.69 o 
   0   0   6      561.15      534.58     19.15 o 
   1   0   6     1133.71     1036.33     26.29 o 
   2   0   6     1074.25     1120.97     20.18 o 
   3   0   6     3836.89     3828.03     36.94 o 
   4   0   6        0.95        1.79      6.78 o 
   5   0   6      351.88      347.06     12.72 o 
   6   0   6      300.01      293.87     16.46 o 
   7   0   6       59.29       75.07     11.07 o 
   8   0   6       30.46       32.98     13.25 o 
   9   0   6        0.83      -10.78     10.78 o 
   1   1   6        1.69        0.21      3.41 o 
   2   1   6     8342.29     8243.32     44.10 o 
   3   1   6      958.51     1056.45     12.81 o 
   4   1   6       20.82       33.84      4.75 o 
   5   1   6        8.74        5.69      4.27 o 
   6   1   6      381.74      369.83     14.87 o 
   7   1   6       48.22       47.09      7.98 o 
   8   1   6        6.15        7.40      7.74 o 
   9   1   6        0.00       -8.20      8.20 o 
   0   2   6    11944.89    11777.69     85.48 o 
   1   2   6      388.87      376.51      8.21 o 
   2   2   6      146.41      170.31      6.42 o 
   3   2   6        3.68       -1.68      3.46 o 
   4   2   6      541.58      560.06      9.98 o 
   5   2   6       33.27       43.82      5.88 o 
   6   2   6      178.44      184.50      8.81 o 
   7   2   6       81.97       62.30      7.40 o 
   8   2   6        0.04        4.55      7.93 o 
   9   2   6        5.08       -8.48      9.29 o 
   1   3   6      168.73      173.06      5.66 o 
   2   3   6        2.47        2.01      3.20 o 
   3   3   6      592.84      633.33     10.04 o 
   4   3   6      922.26      974.26     12.41 o 
   5   3   6       63.41       72.73      6.68 o 
   6   3   6      326.13      298.93     11.27 o 
   7   3   6       17.84       14.00      6.17 o 
   8   3   6       17.03        3.69      6.98 o 
   9   3   6        2.51        2.37      8.97 o 
   0   4   6     5451.28     5325.09     47.86 o 
   2   4   6       80.74       96.32      6.67 o 
   3   4   6     1320.50     1365.07     14.32 o 
   4   4   6       66.17       66.48      6.10 o 
   5   4   6       12.88       15.90      5.77 o 
   6   4   6        4.01       -4.69      5.75 o 
   7   4   6        8.50       -2.83      6.37 o 
   8   4   6       27.70       25.13      7.93 o 
   9   4   6       54.14       44.85     11.40 o 
   1   5   6      877.28      871.29     15.59 o 
   2   5   6     1110.50     1125.40     13.69 o 
   3   5   6       62.06       53.75      4.71 o 
   4   5   6      316.78      326.37     10.40 o 
   5   5   6       19.74       14.97      5.49 o 
   6   5   6      581.64      595.12     14.09 o 
   7   5   6      272.13      257.08     12.46 o 
   8   5   6        3.45       -6.76      6.76 o 
   9   5   6        0.48       -9.12      9.12 o 
   0   6   6     6429.08     6716.72     58.57 o 
   1   6   6       35.74       30.28      4.66 o 
   2   6   6       38.11       40.37      4.41 o 
   3   6   6        0.03        7.40      3.61 o 
   4   6   6       77.73       85.67      5.92 o 
   5   6   6      100.76       86.76      7.90 o 
   6   6   6       84.84      105.32      8.24 o 
   7   6   6        0.70        8.03      6.73 o 
   8   6   6       20.57        8.71      7.67 o 
   9   6   6       26.83       26.77     10.67 o 
   1   7   6        7.52       -4.12      4.27 o 
   2   7   6      505.69      521.78     10.04 o 
   3   7   6      479.39      501.88     11.59 o 
   4   7   6      588.14      620.22     11.40 o 
   5   7   6      270.45      288.93     11.57 o 
   6   7   6       42.18       50.30      7.49 o 
   7   7   6      293.27      281.13     14.51 o 
   8   7   6        5.69       12.99      7.96 o 
   9   7   6       21.67      -11.07     14.70 o 
   0   8   6     2176.56     2006.81     29.27 o 
   1   8   6      258.76      293.20      9.01 o 
   2   8   6       95.26       81.63      6.75 o 
   3   8   6      161.29      153.19      8.33 o 
   4   8   6        1.01        1.30      4.39 o 
   5   8   6       60.01       48.27      7.75 o 
   6   8   6      177.94      197.86     13.92 o 
   7   8   6       15.94       23.36      8.15 o 
   8   8   6        5.79        1.77      8.24 o 
   1   9   6       40.15       31.71      4.36 o 
   2   9   6       77.52       77.52      7.06 o 
   3   9   6      459.82      435.07     13.11 o 
   4   9   6      564.37      568.46     11.64 o 
   5   9   6       12.34       20.67      6.46 o 
   6   9   6       45.83       49.55     12.51 o 
   7   9   6        2.23        1.72      7.65 o 
   8   9   6       35.86       29.74     12.38 o 
   0  10   6     1027.45     1045.95     23.29 o 
   1  10   6      155.39      169.33      7.30 o 
   2  10   6      169.97      170.57     10.63 o 
   3  10   6       24.83       24.95      6.52 o 
   4  10   6       22.01       33.57      6.15 o 
   5  10   6       57.81       51.81      7.92 o 
   6  10   6       29.37       25.98      8.18 o 
   7  10   6        1.74       -7.22      7.22 o 
   8  10   6        8.21        5.06      9.37 o 
   1  11   6       88.67       86.94      8.24 o 
   2  11   6       42.74       50.01      7.20 o 
   3  11   6       47.33       54.37      7.89 o 
   4  11   6      154.22      174.68     10.61 o 
   5  11   6       11.57       11.11      6.46 o 
   6  11   6       10.25       11.03      7.85 o 
   7  11   6        0.02       11.53      7.88 o 
   8  11   6        0.00       -5.53      9.56 o 
   0  12   6      687.44      647.84     21.53 o 
   1  12   6       44.03       39.04      7.00 o 
   2  12   6      218.89      215.93     11.33 o 
   3  12   6       59.46       38.42      9.21 o 
   4  12   6       23.94       17.39      6.82 o 
   5  12   6        1.46       -4.97      6.93 o 
   6  12   6      114.84      100.25     12.33 o 
   7  12   6       22.03       18.76      8.47 o 
   1  13   6       56.77       43.28      7.74 o 
   2  13   6      146.96      183.80     15.19 o 
   3  13   6       27.46       31.63      7.43 o 
   4  13   6      148.67      151.79     10.95 o 
   5  13   6       26.11       15.46     10.05 o 
   6  13   6        9.37        0.48      8.24 o 
   7  13   6       75.82       83.00     16.97 o 
   0  14   6       35.04       32.24     10.52 o 
   1  14   6        3.30        2.65      7.77 o 
   2  14   6      381.64      356.21     16.72 o 
   3  14   6       37.95       39.00      7.60 o 
   4  14   6      102.46      108.53     10.09 o 
   5  14   6       14.48       19.14      8.37 o 
   6  14   6        6.17       13.12      9.14 o 
   7  14   6        0.12        8.18      9.61 o 
   1  15   6       93.81       73.96     10.68 o 
   2  15   6        0.10       -1.40      8.09 o 
   3  15   6       31.44       45.90      9.76 o 
   4  15   6        0.79        2.03      8.69 o 
   5  15   6        1.45        6.39      9.71 o 
   6  15   6       11.49       24.60     12.11 o 
   0  16   6       37.01       44.53     30.68 o 
   1  16   6       32.96       33.83      9.31 o 
   2  16   6       30.60       29.82     11.47 o 
   3  16   6       28.20       27.72     10.84 o 
   4  16   6        0.76       10.80     10.11 o 
   5  16   6       13.34        2.64     14.19 o 
   6  16   6        0.30        2.14     13.34 o 
   1  17   6       56.94       50.85     11.23 o 
   2  17   6       82.61       99.23     11.97 o 
   3  17   6        4.26       -7.75      7.75 o 
   4  17   6        0.13        7.72      9.68 o 
   5  17   6        1.05        9.53     11.61 o 
   0  18   6       52.30       69.21     17.55 o 
   1  18   6        0.04       10.37     14.57 o 
   2  18   6       10.20       30.04      9.96 o 
   3  18   6       16.50        6.83      9.01 o 
   4  18   6        5.44       24.06     10.96 o 
   1  19   6        0.01        9.25      9.67 o 
   2  19   6       24.77       21.49     10.56 o 
   3  19   6       38.81       51.27     11.81 o 
   0  20   6       50.08       70.12     19.06 o 
   1  20   6        0.38        9.20     10.84 o 
   2  20   6       45.90       40.81     15.84 o 
   1   1   7     1298.71     1273.32     14.94 o 
   2   1   7      914.11      890.81     13.12 o 
   3   1   7       18.59       17.16      4.53 o 
   4   1   7        4.79        9.00      4.85 o 
   5   1   7       12.23       16.38      4.90 o 
   6   1   7        6.83        5.23      6.16 o 
   7   1   7       42.34       39.78      7.03 o 
   8   1   7        0.28        3.44      7.63 o 
   9   1   7        3.78       -6.16      8.37 o 
   0   2   7      653.66      700.45     15.93 o 
   1   2   7      557.37      587.60     10.47 o 
   2   2   7        7.86        8.45      3.86 o 
   3   2   7      470.60      460.63      9.90 o 
   4   2   7       27.65       29.84      5.03 o 
   5   2   7        0.16       -4.37      4.37 o 
   6   2   7      245.82      265.36     10.77 o 
   7   2   7       13.12       10.18      6.04 o 
   8   2   7        5.20        2.08      9.65 o 
   9   2   7        2.65       -2.30      8.41 o 
   1   3   7      809.30      824.24     12.01 o 
   2   3   7      831.92      890.03     11.97 o 
   3   3   7      612.33      600.00     10.18 o 
   4   3   7       79.50       94.17      5.93 o 
   5   3   7      353.48      346.58      9.59 o 
   6   3   7       30.19       19.94      5.86 o 
   7   3   7       67.02       62.16      7.54 o 
   8   3   7        8.66       -1.15      7.08 o 
   9   3   7       42.76       23.35     13.95 o 
   0   4   7        2.54       -1.62      3.35 o 
   1   4   7      520.81      643.61      8.82 o 
   2   4   7      408.30      394.43      7.38 o 
   3   4   7     1598.73     1527.59     15.64 o 
   4   4   7      160.64      219.96      8.70 o 
   5   4   7       89.86       75.71      7.15 o 
   6   4   7      116.74      129.04      8.66 o 
   7   4   7        4.93       -0.91      5.79 o 
   8   4   7       55.06       53.55      8.73 o 
   9   4   7        1.51       -7.55      9.42 o 
   1   5   7     2355.29     2394.11     20.60 o 
   2   5   7        6.48        4.87      3.71 o 
   3   5   7      132.72      123.70      5.78 o 
   4   5   7      580.02      568.83     11.11 o 
   5   5   7       69.74       64.12      7.15 o 
   6   5   7      589.00      618.12     14.65 o 
   7   5   7       23.02       30.62      8.28 o 
   8   5   7        1.44       -1.74      7.35 o 
   9   5   7        0.72       -1.62      9.41 o 
   0   6   7     1621.67     1559.80     24.55 o 
   1   6   7       37.28       26.15      4.45 o 
   2   6   7       46.07       39.69      4.59 o 
   3   6   7      276.54      263.24      9.25 o 
   4   6   7       49.21       59.99      5.74 o 
   5   6   7      387.65      368.90     12.65 o 
   6   6   7      489.04      464.76     16.42 o 
   7   6   7       64.71       56.41      9.10 o 
   8   6   7       32.05       29.10      8.73 o 
   9   6   7        0.11        5.83     12.27 o 
   1   7   7      197.01      205.01      7.68 o 
   2   7   7      291.79      326.41      8.74 o 
   3   7   7       53.55       48.86      5.72 o 
   4   7   7        2.62        6.46      5.93 o 
   5   7   7      159.70      161.02      9.34 o 
   6   7   7       66.79       75.99     13.31 o 
   7   7   7       34.61       38.80      8.82 o 
   8   7   7        1.08      -11.05     11.05 o 
   0   8   7        0.70       -6.48      6.48 o 
   1   8   7      361.22      353.22      9.23 o 
   2   8   7      260.11      273.24     10.03 o 
   3   8   7      211.12      215.86      9.10 o 
   4   8   7      168.97      171.68      8.96 o 
   5   8   7       39.80       48.86      7.62 o 
   6   8   7       13.08        6.20      6.70 o 
   7   8   7       17.81        9.34      7.61 o 
   8   8   7        0.63       -8.63      8.63 o 
   1   9   7      117.77      143.19      8.80 o 
   2   9   7       75.09       62.89      6.73 o 
   3   9   7       98.43       88.83      6.98 o 
   4   9   7      129.72      133.19      8.42 o 
   5   9   7      107.32      131.22     12.20 o 
   6   9   7      253.28      291.64     14.01 o 
   7   9   7       29.43       24.20      8.64 o 
   8   9   7        4.25        1.44      9.05 o 
   0  10   7      801.07      786.27     20.93 o 
   1  10   7       33.70       35.93      7.59 o 
   2  10   7     1232.32     1163.54     18.46 o 
   3  10   7        0.01       -5.38      5.38 o 
   4  10   7      230.99      257.44     13.09 o 
   5  10   7       43.54       56.09      8.10 o 
   6  10   7        2.24       -5.60      8.11 o 
   7  10   7       40.77       44.62      9.14 o 
   8  10   7        2.46        3.26      9.49 o 
   1  11   7      248.68      224.51      7.97 o 
   2  11   7       88.55       92.57      8.61 o 
   3  11   7        0.12       -5.33      5.92 o 
   4  11   7       30.02       19.34      9.51 o 
   5  11   7       45.39       38.36      7.44 o 
   6  11   7       55.06       56.09      9.43 o 
   7  11   7        8.43       11.79      8.10 o 
   8  11   7        8.36        7.31     11.04 o 
   0  12   7      103.14       97.52     12.45 o 
   1  12   7      209.59      211.16     12.71 o 
   2  12   7        7.88       14.84      7.79 o 
   3  12   7      245.95      266.41     12.48 o 
   4  12   7       22.59       31.62      7.58 o 
   5  12   7      236.87      230.37     14.36 o 
   6  12   7       35.91       44.07     10.48 o 
   7  12   7        1.15        3.03      9.05 o 
   1  13   7       58.35       51.51     11.20 o 
   2  13   7        2.88        0.15      7.84 o 
   3  13   7       95.33      108.93     10.60 o 
   4  13   7       23.09        8.60      6.91 o 
   5  13   7        0.35        1.32      7.89 o 
   6  13   7        0.14       -4.62     11.38 o 
   7  13   7        2.52       -0.21      9.60 o 
   0  14   7      210.06      224.71     16.59 o 
   1  14   7       40.33       45.57      9.30 o 
   2  14   7       30.08       25.09      8.81 o 
   3  14   7      123.92      146.22     12.52 o 
   4  14   7        1.32       -7.23      9.54 o 
   5  14   7       27.56       24.19     10.93 o 
   6  14   7       25.00       34.58     10.55 o 
   1  15   7       34.15       22.40      8.83 o 
   2  15   7       23.96       27.66      9.33 o 
   3  15   7       49.90       36.15     11.47 o 
   4  15   7       70.02       80.39     12.56 o 
   5  15   7        0.27       10.51     11.93 o 
   6  15   7        0.47        4.34     11.06 o 
   0  16   7      137.05      149.61     20.54 o 
   1  16   7       27.52       44.91     11.12 o 
   2  16   7       61.26       43.60      9.78 o 
   3  16   7        4.01        5.00      8.80 o 
   4  16   7        7.06       11.61     11.15 o 
   5  16   7        2.07        5.27     10.49 o 
   1  17   7       56.17       52.51     11.65 o 
   2  17   7       16.90       21.49      9.37 o 
   3  17   7       17.66       33.01      9.60 o 
   4  17   7        5.81       31.96     11.12 o 
   5  17   7        1.09       -5.89     10.95 o 
   0  18   7       60.62       45.56     16.79 o 
   1  18   7        0.65        0.25      9.50 o 
   2  18   7        0.03       -1.35      9.46 o 
   3  18   7       12.03       16.92     12.48 o 
   4  18   7       14.21       14.81     11.11 o 
   1  19   7       21.99       27.85     11.17 o 
   2  19   7        7.97       16.51     10.60 o 
   3  19   7        7.81       -0.26     10.33 o 
   0  20   7        1.74        7.51     16.01 o 
   1  20   7       34.58       51.50     12.99 o 
   2  20   7        3.38       -9.01      9.94 o 
   0   0   8     1743.55     1582.58     35.17 o 
   1   0   8       10.88        8.75      7.82 o 
   2   0   8      270.91      226.72     12.53 o 
   3   0   8       38.82       24.92      6.53 o 
   4   0   8      117.64      117.36     10.00 o 
   5   0   8      303.89      300.84     25.29 o 
   6   0   8      601.66      551.06     20.48 o 
   7   0   8        8.66        9.94      8.34 o 
   8   0   8       22.77       26.29     17.51 o 
   9   0   8       31.08        5.13     13.44 o 
   1   1   8      260.29      280.62      9.29 o 
   2   1   8       82.52       94.89      6.40 o 
   3   1   8      894.05      892.84     14.28 o 
   4   1   8        4.63        3.34      4.66 o 
   5   1   8      229.70      237.23      8.96 o 
   6   1   8        0.06       -5.18      5.57 o 
   7   1   8       33.51       39.05      7.06 o 
   8   1   8        8.17       -5.40      6.76 o 
   9   1   8        0.18       -9.12      9.12 o 
   0   2   8     2352.68     2589.57     32.88 o 
   1   2   8       58.24       72.31      5.85 o 
   2   2   8       15.03       15.73      4.54 o 
   3   2   8      158.92      171.91      7.74 o 
   4   2   8      274.16      275.52      9.46 o 
   5   2   8        0.21       -4.32      4.32 o 
   6   2   8        7.85       15.12      5.85 o 
   7   2   8       26.21       17.67      6.61 o 
   8   2   8       28.45       -1.06      7.08 o 
   9   2   8        7.08       -9.24      9.24 o 
   1   3   8       28.05       44.22      5.09 o 
   2   3   8     2334.40     2448.17     21.32 o 
   3   3   8        0.45        5.10      4.14 o 
   4   3   8      105.88      120.68      7.03 o 
   5   3   8        2.83       -5.56      5.56 o 
   6   3   8      445.95      431.64     13.42 o 
   7   3   8        2.18       -5.57      5.57 o 
   8   3   8        4.64        1.34      7.20 o 
   9   3   8        5.96       -7.77      9.02 o 
   0   4   8      315.61      284.94     13.21 o 
   1   4   8       14.15       12.60      4.34 o 
   2   4   8      708.01      729.62     11.12 o 
   3   4   8       27.48       38.75      4.70 o 
   4   4   8      464.02      465.67     10.75 o 
   5   4   8      372.37      359.19     10.99 o 
   6   4   8      620.84      609.07     14.53 o 
   7   4   8        2.04       -5.72     10.68 o 
   8   4   8      143.90      145.28     13.24 o 
   9   4   8       26.31       11.57      9.79 o 
   1   5   8        6.29       11.37      3.69 o 
   2   5   8       71.73      107.52      6.25 o 
   3   5   8      636.17      623.86     14.07 o 
   4   5   8      853.28      828.03     15.98 o 
   5   5   8      215.94      233.94     10.79 o 
   6   5   8        3.35        1.51      5.97 o 
   7   5   8       51.63       71.84     11.32 o 
   8   5   8       30.31       34.97      8.60 o 
   9   5   8        1.16       -4.17     15.74 o 
   0   6   8     1278.92     1103.60     30.16 o 
   1   6   8        4.30        1.81      5.45 o 
   2   6   8      506.35      535.20     10.42 o 
   3   6   8       22.97       22.22      4.87 o 
   4   6   8      134.31      116.89      7.71 o 
   5   6   8       45.14       37.66      6.68 o 
   6   6   8       52.02       55.91      8.44 o 
   7   6   8       86.20       97.93     10.80 o 
   8   6   8       48.66       60.89     10.54 o 
   1   7   8      399.88      393.60     13.90 o 
   3   7   8       60.75       65.42      6.26 o 
   4   7   8        6.70        7.29      5.17 o 
   5   7   8       53.50       58.96      7.92 o 
   6   7   8       24.17       19.14      7.82 o 
   7   7   8        4.87        6.91      7.38 o 
   8   7   8       21.40       23.63     11.96 o 
   0   8   8       53.27       68.49     13.70 o 
   1   8   8       11.49        2.98      6.18 o 
   2   8   8      523.03      488.86     12.85 o 
   3   8   8        0.14        0.02      6.10 o 
   4   8   8       44.38       35.15      6.42 o 
   5   8   8       80.25       90.17      8.99 o 
   6   8   8       28.83        5.74      6.63 o 
   7   8   8       32.24       34.59      9.04 o 
   8   8   8        0.28       -2.34      8.75 o 
   1   9   8      197.86      234.19     11.96 o 
   2   9   8       51.88       46.82      6.47 o 
   3   9   8      151.70      157.04      8.43 o 
   4   9   8      229.57      250.08     10.67 o 
   5   9   8      134.48      142.74     10.27 o 
   6   9   8       85.26       86.44      9.52 o 
   7   9   8        5.56       14.09      8.16 o 
   8   9   8        7.78      -10.16     12.42 o 
   0  10   8      101.96      108.63     11.56 o 
   1  10   8      136.56      154.62     10.89 o 
   2  10   8        0.92       -1.62      5.30 o 
   3  10   8        2.68       -1.58      7.04 o 
   4  10   8      162.73      155.50      9.13 o 
   5  10   8       14.30       13.20      9.79 o 
   6  10   8       32.70       23.18      7.70 o 
   7  10   8        3.98       -1.93      9.17 o 
   8  10   8       32.87       37.60     12.84 o 
   1  11   8      123.94      125.40     10.81 o 
   2  11   8      243.78      259.79     11.09 o 
   3  11   8       44.02       52.95      7.79 o 
   4  11   8      641.20      637.10     17.47 o 
   5  11   8       58.79       68.93     14.55 o 
   6  11   8      124.17      128.72     12.16 o 
   7  11   8        0.88       15.60      9.69 o 
   0  12   8       66.29       96.69     12.75 o 
   1  12   8        9.37        8.17      9.27 o 
   2  12   8      146.42      155.66     12.30 o 
   3  12   8        2.57        0.06      7.53 o 
   4  12   8       24.27       20.68      7.26 o 
   5  12   8        2.68       12.67      7.72 o 
   6  12   8        0.01        5.11      9.05 o 
   7  12   8        3.16       14.39      9.40 o 
   1  13   8      269.68      257.44     14.73 o 
   2  13   8      215.16      198.15     13.47 o 
   3  13   8       49.58       46.32      9.42 o 
   4  13   8       35.56       39.41     10.61 o 
   5  13   8        4.05        6.19      9.61 o 
   6  13   8        0.20        1.03     14.08 o 
   7  13   8        6.15       22.53     10.05 o 
   0  14   8      194.93      222.35     22.73 o 
   1  14   8       70.76       67.22     10.12 o 
   2  14   8      249.08      257.24     15.12 o 
   3  14   8        9.60        3.99      8.24 o 
   4  14   8        3.42        3.12      9.09 o 
   5  14   8        0.02       -5.33      9.83 o 
   6  14   8        0.10       -2.49     10.85 o 
   1  15   8        2.85       11.96      9.62 o 
   2  15   8       99.79      113.94     11.92 o 
   3  15   8        5.09       23.66     13.08 o 
   4  15   8        3.99       -3.10      9.47 o 
   5  15   8        9.36       19.84     10.71 o 
   6  15   8        4.02       13.73     12.61 o 
   0  16   8        0.30       18.97     14.44 o 
   1  16   8       54.75       49.10     11.66 o 
   2  16   8       19.89       14.71     10.55 o 
   3  16   8       16.74       16.48      9.39 o 
   4  16   8        6.03        9.62     12.60 o 
   5  16   8        0.67       -2.91     10.37 o 
   1  17   8       42.72       56.58     11.83 o 
   2  17   8        4.22       13.17     10.10 o 
   3  17   8        0.49       -0.46      8.91 o 
   4  17   8        6.02        1.70     10.26 o 
   5  17   8        0.00        0.17     11.29 o 
   0  18   8       51.03       47.27     16.22 o 
   1  18   8        4.94        3.90     10.23 o 
   2  18   8       82.36      112.01     14.35 o 
   3  18   8        0.00       20.45     10.68 o 
   4  18   8       23.60       21.11     11.44 o 
   1  19   8        0.39       -3.26     10.38 o 
   2  19   8       37.28       43.12     15.34 o 
   3  19   8        8.86       -4.21     11.87 o 
   0  20   8        2.06        3.90     14.90 o 
   1  20   8       22.36       38.27     12.81 o 
   1   1   9      509.91      558.34     11.61 o 
   2   1   9       10.63        7.96      4.64 o 
   3   1   9      564.41      602.47     12.98 o 
   4   1   9        4.80        4.16      4.70 o 
   5   1   9      377.27      382.50     11.84 o 
   6   1   9        6.11       16.02      5.69 o 
   7   1   9       19.51       26.63      6.92 o 
   8   1   9       30.30       35.85      8.30 o 
   9   1   9        4.83        7.74     10.41 o 
   0   2   9       48.92       40.83      7.76 o 
   1   2   9     1944.19     2063.27     21.49 o 
   2   2   9        0.03       -1.98      4.30 o 
   3   2   9     1233.92     1342.11     17.15 o 
   4   2   9      267.47      260.81     10.12 o 
   5   2   9        3.12        7.33      5.15 o 
   6   2   9       89.65       93.49      7.82 o 
   7   2   9       40.91       65.92      8.07 o 
   8   2   9        7.05       13.70      7.58 o 
   9   2   9        6.67        8.37     13.11 o 
   1   3   9      897.42      949.06     14.45 o 
   2   3   9      294.07      333.04     10.01 o 
   3   3   9     1301.51     1253.84     16.50 o 
   4   3   9        3.07        0.86      4.52 o 
   5   3   9      626.55      620.70     12.98 o 
   6   3   9       46.08       37.05      6.67 o 
   7   3   9       12.32       13.63      6.98 o 
   8   3   9       21.36       11.03     10.26 o 
   9   3   9        0.94       -8.95      8.95 o 
   0   4   9        9.18       15.31      9.38 o 
   1   4   9     2322.72     2302.06     22.59 o 
   2   4   9        0.10       -1.23      3.96 o 
   3   4   9        5.77       16.54      4.30 o 
   4   4   9        2.35        5.21      5.92 o 
   5   4   9     1176.50     1126.43     16.42 o 
   6   4   9        0.27        4.53      5.75 o 
   7   4   9        2.29        1.90      8.04 o 
   8   4   9       21.92       15.06      8.39 o 
   1   5   9      491.77      517.68      9.43 o 
   2   5   9      102.85       88.07      6.88 o 
   3   5   9        1.44       -1.56      4.73 o 
   4   5   9      359.35      367.40     10.45 o 
   5   5   9     1189.78     1156.23     19.98 o 
   6   5   9       35.53       27.35      7.15 o 
   7   5   9        3.68        1.19      7.25 o 
   8   5   9       32.92       35.85      9.78 o 
   0   6   9      241.37      232.10     14.89 o 
   1   6   9      483.50      443.88     14.05 o 
   2   6   9       72.40       79.34      5.78 o 
   3   6   9      169.44      192.31      8.88 o 
   4   6   9       62.85       54.71      7.74 o 
   5   6   9        0.02       10.56      6.44 o 
   6   6   9       13.94        9.47      6.48 o 
   7   6   9        5.15       -2.50      8.88 o 
   8   6   9        0.04       -4.39      8.21 o 
   1   7   9       84.94       91.01      8.62 o 
   2   7   9       40.02       44.23      4.79 o 
   3   7   9       71.00       71.03      6.50 o 
   4   7   9       70.30       60.36      7.34 o 
   5   7   9      320.68      350.07     14.37 o 
   6   7   9       11.57        4.85      6.70 o 
   7   7   9        0.01        0.57      7.34 o 
   8   7   9        0.19       -6.40      8.64 o 
   0   8   9       41.57       36.04      8.97 o 
   1   8   9        0.06        7.51      6.68 o 
   2   8   9      128.66      134.34     11.60 o 
   3   8   9      168.84      177.43      8.80 o 
   4   8   9       22.66       21.04      5.87 o 
   5   8   9        0.67       -3.70      5.80 o 
   6   8   9       32.17       14.67      7.40 o 
   7   8   9       11.47       21.55      9.64 o 
   8   8   9        2.98        2.77      9.68 o 
   1   9   9      248.96      259.17     12.89 o 
   2   9   9        0.11       -1.93      5.50 o 
   3   9   9        1.26       -0.53      4.76 o 
   4   9   9      161.91      148.48      9.00 o 
   5   9   9      105.68      100.22      9.38 o 
   6   9   9        0.00       12.37      7.16 o 
   7   9   9        0.10       -0.15      8.00 o 
   8   9   9       10.02        9.76     11.53 o 
   0  10   9      464.20      464.58     19.41 o 
   1  10   9      359.20      353.53     20.74 o 
   2  10   9       79.97       83.35      7.63 o 
   3  10   9      405.87      417.20     14.11 o 
   4  10   9      107.65      130.40      9.85 o 
   5  10   9      691.41      658.56     21.07 o 
   6  10   9        0.35       -2.94      7.51 o 
   7  10   9       49.90       84.84     12.20 o 
   1  11   9      987.40      959.03     22.18 o 
   2  11   9        0.86       12.77      8.31 o 
   3  11   9      129.84      143.54      9.91 o 
   4  11   9        0.46       -6.16      6.16 o 
   5  11   9        6.77        0.25      7.65 o 
   6  11   9       12.46       15.41     12.31 o 
   7  11   9       16.19       12.42      9.69 o 
   0  12   9        4.03       14.38     17.77 o 
   1  12   9      834.06      776.52     20.45 o 
   2  12   9       33.22       18.26      8.22 o 
   3  12   9       73.66       94.18     10.64 o 
   4  12   9        7.88        4.29      8.01 o 
   5  12   9      108.82      110.80     11.78 o 
   6  12   9       26.59       45.28     10.83 o 
   7  12   9       13.27       14.78      9.71 o 
   1  13   9      165.88      168.29     12.66 o 
   2  13   9        0.50       -7.53      7.53 o 
   3  13   9       36.73       28.30      8.74 o 
   4  13   9        4.19        8.36      9.52 o 
   5  13   9        8.03        6.75     10.30 o 
   6  13   9       16.69       15.12     11.36 o 
   0  14   9       14.63      -12.43     16.65 o 
   1  14   9       53.73       60.87     11.60 o 
   2  14   9        0.01       -9.95      9.95 o 
   3  14   9       21.67       30.72      9.32 o 
   4  14   9       28.11       16.62     13.87 o 
   5  14   9       34.81       26.82     11.00 o 
   6  14   9       11.99        4.39     11.01 o 
   1  15   9       20.41       21.39     10.06 o 
   2  15   9        3.22        2.64      8.46 o 
   3  15   9       30.72       37.07     10.23 o 
   4  15   9       16.73        0.56      9.99 o 
   5  15   9       46.62       58.73     12.88 o 
   0  16   9       14.34       13.36     26.04 o 
   1  16   9       37.45       25.88     10.81 o 
   2  16   9        0.19        5.29      9.87 o 
   3  16   9       18.46       21.05      9.79 o 
   4  16   9        0.00       -1.27      9.93 o 
   5  16   9        4.54       -1.30     10.73 o 
   1  17   9       12.14       -5.72     12.15 o 
   2  17   9       18.06       12.07     10.18 o 
   3  17   9       65.85       73.05     15.03 o 
   4  17   9        0.20       -9.60      9.60 o 
   0  18   9        4.61       23.14     15.95 o 
   1  18   9        1.26        8.46     10.55 o 
   2  18   9        9.00       13.66     17.85 o 
   3  18   9       40.18       44.72     17.75 o 
   1  19   9        2.17       16.34     11.33 o 
   2  19   9        1.13       17.83     11.02 o 
   0   0  10      705.73      692.10     43.86 o 
   1   0  10       67.39       82.96     11.92 o 
   2   0  10        0.77        7.10      6.92 o 
   3   0  10      635.63      637.16     20.19 o 
   4   0  10      428.38      390.49     18.93 o 
   5   0  10       40.16       27.20      8.95 o 
   6   0  10      116.59      100.26     13.71 o 
   7   0  10      134.96      144.24     14.41 o 
   8   0  10        0.08        4.82      9.40 o 
   1   1  10      950.17      937.12     15.79 o 
   2   1  10        6.04       14.80      5.18 o 
   3   1  10        5.62        2.42      5.14 o 
   4   1  10        0.00        3.94      5.23 o 
   5   1  10       22.94       28.61      6.10 o 
   6   1  10       30.98       28.64      7.63 o 
   7   1  10       42.46       59.74      7.87 o 
   8   1  10        4.50        8.80      7.44 o 
   0   2  10       71.18       75.07      9.24 o 
   1   2  10       74.87       49.36      6.41 o 
   2   2  10        0.86       -4.53      4.53 o 
   3   2  10        4.56        8.39      5.34 o 
   4   2  10      190.12      216.83      9.84 o 
   5   2  10        0.89        1.87      5.25 o 
   6   2  10        4.40       -4.51      5.42 o 
   7   2  10        1.39       -0.15      6.07 o 
   8   2  10        2.61       -6.49     10.58 o 
   1   3  10      254.01      257.38     11.27 o 
   2   3  10     3200.86     3224.92     29.33 o 
   3   3  10       97.07      105.17      7.81 o 
   4   3  10      224.67      250.29     10.36 o 
   5   3  10       23.48       16.60      5.77 o 
   6   3  10       69.69       57.76      7.74 o 
   7   3  10        1.48        1.14      6.60 o 
   8   3  10        2.18        1.76      7.87 o 
   0   4  10       39.66       50.65      9.31 o 
   1   4  10       24.96       29.63      5.41 o 
   2   4  10      369.79      345.31     10.67 o 
   3   4  10      183.70      199.18      8.58 o 
   4   4  10        1.86       -1.29      4.90 o 
   5   4  10       58.37       56.22      6.64 o 
   6   4  10      537.20      527.02     17.62 o 
   7   4  10        3.61        1.60      7.57 o 
   8   4  10       30.04       32.39      9.91 o 
   1   5  10       70.97       70.10      6.51 o 
   2   5  10        2.08       -5.27      6.20 o 
   3   5  10      105.58      117.80      7.78 o 
   4   5  10      158.41      145.92      7.99 o 
   5   5  10       78.99       95.01      8.94 o 
   6   5  10        5.01        7.05      6.77 o 
   7   5  10      198.68      195.59     13.97 o 
   8   5  10       48.73       39.12      9.94 o 
   0   6  10       41.66       31.79      8.50 o 
   1   6  10       23.09        8.38      4.99 o 
   2   6  10      594.86      582.28     13.24 o 
   3   6  10       93.79       86.66      7.17 o 
   4   6  10        5.85        3.47      5.59 o 
   5   6  10       54.54       61.42      8.22 o 
   6   6  10       13.41       14.96      6.75 o 
   7   6  10       99.89      101.14     11.32 o 
   8   6  10       18.90       11.27      9.07 o 
   1   7  10      163.18      168.06     10.84 o 
   2   7  10      109.44      124.70      7.32 o 
   3   7  10      149.02      162.22      8.77 o 
   4   7  10      486.56      488.73     14.11 o 
   5   7  10        4.14       13.68      6.44 o 
   6   7  10       11.62       16.39      7.17 o 
   7   7  10       26.36       10.60      8.84 o 
   8   7  10        3.18       -3.92      9.27 o 
   0   8  10      717.61      703.29     21.24 o 
   1   8  10        3.38        5.96      6.94 o 
   2   8  10        8.12       -0.46      7.08 o 
   3   8  10       44.78       55.95      6.40 o 
   4   8  10        0.46       -3.71      6.78 o 
   5   8  10       31.23       26.50      7.40 o 
   6   8  10      116.55      118.91     10.38 o 
   7   8  10        1.64        6.22      8.09 o 
   8   8  10        2.24       -2.77     14.05 o 
   1   9  10      322.13      315.67     15.71 o 
   2   9  10      128.45      151.28     11.67 o 
   3   9  10      645.03      604.24     16.35 o 
   4   9  10       27.23       22.96      6.85 o 
   5   9  10       19.99       24.10      8.52 o 
   6   9  10       13.21       14.28      8.14 o 
   7   9  10        0.03       -8.18      8.18 o 
   0  10  10       75.59       87.45     17.58 o 
   1  10  10      221.97      203.60     12.78 o 
   2  10  10      350.03      338.18     15.86 o 
   3  10  10       23.28       37.89      7.35 o 
   4  10  10       61.35       54.89      8.11 o 
   5  10  10       11.97       14.02      8.02 o 
   6  10  10        0.14        2.01      8.29 o 
   7  10  10       17.65       10.24     12.27 o 
   1  11  10       26.57       14.69      8.08 o 
   2  11  10      873.06      786.08     20.90 o 
   3  11  10       98.98       87.42     10.42 o 
   4  11  10      221.47      249.98     14.64 o 
   5  11  10        4.95        7.04      8.09 o 
   6  11  10        4.41       14.87      8.75 o 
   7  11  10       19.92       16.53     15.46 o 
   0  12  10      268.65      202.21     21.33 o 
   1  12  10       14.08        6.96      8.09 o 
   2  12  10        2.56        3.41      8.09 o 
   3  12  10       10.91       31.44     10.96 o 
   4  12  10        1.23       15.07      9.64 o 
   5  12  10       16.17       23.60     10.36 o 
   6  12  10       33.08       36.89     11.42 o 
   7  12  10        1.80        9.12     11.50 o 
   1  13  10      285.79      275.20     17.45 o 
   2  13  10      113.86      108.97     11.68 o 
   3  13  10       34.65       28.65      9.32 o 
   4  13  10       38.43       21.73     10.81 o 
   5  13  10       21.94       16.49     10.37 o 
   6  13  10        2.03       -7.09     14.02 o 
   0  14  10        0.32       -5.81     13.68 o 
   1  14  10       34.38       37.59     11.35 o 
   2  14  10       64.76       64.17     10.61 o 
   3  14  10        5.49        1.32      8.53 o 
   4  14  10       17.28       11.43      9.95 o 
   5  14  10       52.91       64.71     12.73 o 
   6  14  10        0.16        0.15     11.46 o 
   1  15  10       10.58       14.43     10.25 o 
   2  15  10       79.82       73.53     18.23 o 
   3  15  10       16.18       14.82      9.27 o 
   4  15  10        2.12        1.55     10.31 o 
   5  15  10        0.28       10.74     11.14 o 
   0  16  10       10.43       30.38     15.56 o 
   1  16  10        1.96        1.24      9.71 o 
   2  16  10       10.89       15.12     10.19 o 
   3  16  10        8.76       33.92     10.99 o 
   4  16  10        7.50       -2.81     10.30 o 
   5  16  10        0.71       -4.16     10.67 o 
   1  17  10      112.40      116.54     14.78 o 
   2  17  10        0.08       -4.53     12.91 o 
   3  17  10        8.56       15.56     10.71 o 
   4  17  10        0.77        4.93     13.24 o 
   0  18  10       99.84      155.99     23.59 o 
   1  18  10        1.26       11.64     11.81 o 
   2  18  10       44.17       42.85     12.18 o 
   3  18  10        0.29       -9.64     11.36 o 
   1  19  10        1.28       13.59     11.42 o 
   1   1  11      228.84      239.62     10.26 o 
   2   1  11      404.36      439.14     12.97 o 
   3   1  11       28.22       27.54      6.42 o 
   4   1  11      243.19      270.07     12.12 o 
   5   1  11       53.73       33.00      6.76 o 
   6   1  11       55.18       47.93      7.68 o 
   7   1  11       44.16       35.93      7.38 o 
   8   1  11        0.68       -3.21      7.45 o 
   0   2  11       18.31       22.73      8.19 o 
   1   2  11        2.38       16.32      5.38 o 
   2   2  11       13.36        7.76      5.53 o 
   3   2  11      385.26      386.02     13.02 o 
   4   2  11      212.79      228.31     11.35 o 
   5   2  11      288.93      300.96     12.02 o 
   6   2  11      199.83      191.54     10.75 o 
   7   2  11       53.64       55.30      9.53 o 
   8   2  11        9.55       -3.90     11.55 o 
   1   3  11      176.81      165.92      9.05 o 
   2   3  11      704.53      690.95     14.36 o 
   3   3  11      553.92      553.32     14.22 o 
   4   3  11       29.20       30.86      7.11 o 
   5   3  11      113.39       90.17      9.61 o 
   6   3  11       20.98       14.61      8.17 o 
   7   3  11       14.55        1.72      7.47 o 
   8   3  11        0.28        0.36      8.62 o 
   0   4  11        9.26       17.17      7.93 o 
   1   4  11     1193.27     1118.30     18.25 o 
   2   4  11      238.36      215.84     12.45 o 
   3   4  11      273.88      257.83     13.02 o 
   4   4  11      245.14      247.44      9.93 o 
   5   4  11       44.77       42.87      6.95 o 
   6   4  11       72.50       66.22      9.89 o 
   7   4  11       22.98        2.92      8.99 o 
   8   4  11       22.09        5.14      9.93 o 
   1   5  11      235.17      245.18     10.14 o 
   2   5  11      170.41      172.15      8.07 o 
   3   5  11      404.90      370.06     13.26 o 
   4   5  11        0.12        2.87      5.63 o 
   5   5  11      164.09      145.82     10.54 o 
   6   5  11       86.35       67.30      8.85 o 
   7   5  11        3.01        2.67      7.91 o 
   8   5  11        6.18        1.90      9.39 o 
   0   6  11     1374.62     1288.78     26.46 o 
   1   6  11      325.48      324.81     10.69 o 
   2   6  11       26.50       42.82      6.33 o 
   3   6  11        4.39        3.40      6.13 o 
   4   6  11        0.68        4.48      5.33 o 
   5   6  11      259.15      246.30     12.77 o 
   6   6  11      210.59      207.70     13.09 o 
   7   6  11       30.29       18.63      8.34 o 
   8   6  11        3.72        0.75      9.44 o 
   1   7  11       33.91       49.23      9.44 o 
   2   7  11       24.91       32.01      5.21 o 
   3   7  11       15.66       17.47      5.51 o 
   4   7  11      307.26      305.14     11.97 o 
   5   7  11       92.56       84.77     10.66 o 
   6   7  11       32.37       26.97      7.93 o 
   7   7  11        0.15        0.28     13.27 o 
   8   7  11        4.11        7.77     11.73 o 
   0   8  11      611.37      654.30     21.10 o 
   1   8  11       81.20       79.98      9.50 o 
   2   8  11        5.07       -3.48      7.39 o 
   3   8  11       17.72       31.04      7.26 o 
   4   8  11       53.66       45.40      7.87 o 
   5   8  11      110.64      104.43     10.99 o 
   6   8  11        9.80        0.57     11.24 o 
   7   8  11        0.05       -3.73      9.81 o 
   1   9  11       76.99       88.14     15.31 o 
   2   9  11       96.38       81.79     12.11 o 
   3   9  11      135.31      136.26      9.82 o 
   4   9  11        6.18       -7.14      7.14 o 
   5   9  11        0.32        5.64     10.26 o 
   6   9  11       97.84      107.30     11.59 o 
   7   9  11        4.11       16.60      9.23 o 
   0  10  11       14.29       17.60     13.47 o 
   1  10  11      310.14      295.40     14.84 o 
   2  10  11      158.32      157.01     12.35 o 
   3  10  11        9.89       12.15      7.75 o 
   4  10  11      116.48       91.01     11.02 o 
   5  10  11        0.42        0.76      7.82 o 
   6  10  11        9.38        0.39      8.07 o 
   7  10  11      115.74      143.95     23.77 o 
   1  11  11      107.06       98.06     10.73 o 
   2  11  11      133.33      149.77     12.69 o 
   3  11  11       64.74       51.74     10.90 o 
   4  11  11       56.28       75.91     14.31 o 
   5  11  11        3.59       -4.79      9.32 o 
   6  11  11       38.44       51.22     11.96 o 
   7  11  11        0.04        1.09     17.44 o 
   0  12  11      295.22      235.84     24.43 o 
   1  12  11      293.49      313.47     19.73 o 
   2  12  11       75.00       64.56     10.34 o 
   3  12  11       77.94       73.22     10.90 o 
   4  12  11        0.08       22.33     10.39 o 
   5  12  11       31.37       27.63     11.96 o 
   6  12  11        3.01        6.05      9.95 o 
   1  13  11        8.92        0.09      9.25 o 
   2  13  11        5.34       10.61      8.40 o 
   3  13  11       61.19       60.15     10.61 o 
   4  13  11        2.12      -10.38     10.38 o 
   5  13  11       17.20       -2.76     13.15 o 
   6  13  11        4.49        6.91     22.06 o 
   0  14  11      174.72      169.55     21.52 o 
   1  14  11      101.14       86.26     18.27 o 
   2  14  11        0.16        2.46      9.32 o 
   3  14  11       10.67        3.14      8.79 o 
   4  14  11        1.91       -3.57     12.34 o 
   5  14  11        8.38       22.80     11.24 o 
   1  15  11       12.18       -4.18     11.46 o 
   2  15  11        0.82        5.54      9.53 o 
   3  15  11       16.30       11.52     12.13 o 
   4  15  11        0.04       -6.10      9.70 o 
   5  15  11        0.77       13.06     14.50 o 
   0  16  11       37.20       47.07     16.26 o 
   1  16  11        8.30       -5.45      9.76 o 
   2  16  11       81.13       90.09     13.94 o 
   3  16  11       26.61       40.32     12.17 o 
   4  16  11       13.75       15.26     12.94 o 
   1  17  11       37.98       34.57     12.20 o 
   2  17  11        1.51        2.35     10.52 o 
   3  17  11        0.63       34.07     13.70 o 
   0  18  11       66.65       87.83     21.57 o 
   1  18  11        2.13       11.69     15.26 o 
   2  18  11        8.63        6.77     14.35 o 
   0   0  12      660.18      535.99     26.63 o 
   1   0  12       77.93       77.63     13.33 o 
   2   0  12      216.64      210.55     15.02 o 
   3   0  12      131.42      176.93     16.38 o 
   4   0  12        5.71       -8.59      8.59 o 
   5   0  12      604.38      618.91     30.76 o 
   6   0  12        1.03       -3.56     13.00 o 
   7   0  12        3.11       -8.19      8.19 o 
   8   0  12       51.61       51.31     14.02 o 
   1   1  12      425.19      414.50     13.46 o 
   2   1  12      795.97      783.74     16.08 o 
   3   1  12       37.32       47.57      7.48 o 
   4   1  12        2.84       11.09      6.82 o 
   5   1  12       33.05       16.61      9.06 o 
   6   1  12        1.23        5.62      6.64 o 
   7   1  12       15.36        1.32      7.90 o 
   8   1  12        0.49       -8.00      8.00 o 
   0   2  12     1495.29     1371.15     28.30 o 
   1   2  12        3.86       -5.10      5.10 o 
   2   2  12        1.07        3.13      5.90 o 
   3   2  12       47.46       57.22      7.44 o 
   4   2  12      185.79      210.31     11.25 o 
   5   2  12       32.04       33.29      7.23 o 
   6   2  12        8.29        3.10      7.44 o 
   7   2  12        1.97       -5.70      7.61 o 
   8   2  12        4.37       -7.58      8.26 o 
   1   3  12        2.29        1.22      5.54 o 
   2   3  12      203.16      202.14     10.49 o 
   3   3  12      419.63      476.21     17.21 o 
   4   3  12      103.17      106.56      9.75 o 
   5   3  12       36.85       31.84      6.68 o 
   6   3  12       12.46       13.39      7.22 o 
   7   3  12        9.80       10.23      8.15 o 
   8   3  12        0.41        5.49      9.25 o 
   0   4  12        0.66        9.64      8.79 o 
   1   4  12        6.83        7.66      6.73 o 
   2   4  12      634.64      584.25     19.91 o 
   3   4  12      679.22      637.22     15.34 o 
   4   4  12        0.05       -4.51      6.01 o 
   5   4  12       58.89       61.76      8.35 o 
   6   4  12       10.28        6.85      6.97 o 
   7   4  12       30.73       21.21     10.95 o 
   8   4  12       16.56       13.67      9.42 o 
   1   5  12      784.40      786.94     15.71 o 
   2   5  12       14.45       15.91      5.33 o 
   3   5  12       53.50       40.24      7.35 o 
   4   5  12        0.66       -1.07      5.59 o 
   5   5  12       10.07        6.30      6.70 o 
   6   5  12      138.78      140.79     11.21 o 
   7   5  12       25.12       22.96      8.77 o 
   8   5  12        0.13       -3.56      9.57 o 
   0   6  12       76.34       77.20     11.27 o 
   1   6  12       10.54        7.06      5.54 o 
   2   6  12       24.70       20.00      6.06 o 
   3   6  12       56.61       63.15      7.78 o 
   4   6  12        4.87       -1.90      5.36 o 
   5   6  12       50.73       44.31      8.15 o 
   6   6  12       10.71       15.89      7.51 o 
   7   6  12       14.07       20.19      8.74 o 
   1   7  12      204.42      193.09     12.36 o 
   2   7  12      461.46      445.73     17.38 o 
   3   7  12        5.52       -3.33      7.15 o 
   4   7  12       24.42       25.11      7.25 o 
   5   7  12       14.18        3.52      7.87 o 
   6   7  12       20.65       31.18      9.26 o 
   7   7  12       37.11       23.00     10.38 o 
   0   8  12       88.23      105.63     12.19 o 
   1   8  12       41.42       48.61     11.54 o 
   2   8  12      407.74      377.12     16.79 o 
   3   8  12       15.50       10.22      8.05 o 
   4   8  12       62.44       63.65      8.59 o 
   5   8  12       84.81       73.89     11.73 o 
   6   8  12       18.20       19.88      8.62 o 
   7   8  12        5.44       19.91     10.87 o 
   1   9  12       54.21       42.80      8.93 o 
   2   9  12      107.91       83.23     12.29 o 
   3   9  12       45.29       50.94      9.45 o 
   4   9  12       38.39       32.15      9.24 o 
   5   9  12       25.86       28.59      9.06 o 
   6   9  12        5.45       -3.35      8.32 o 
   7   9  12        2.22        7.80     12.27 o 
   0  10  12        4.25      -10.97     10.97 o 
   1  10  12      150.28      140.20     11.71 o 
   2  10  12       70.58       57.75     10.05 o 
   3  10  12       36.45       32.78      9.23 o 
   4  10  12        2.20        6.40      9.48 o 
   5  10  12       14.25        2.70      9.67 o 
   6  10  12        3.04        0.81     10.07 o 
   7  10  12        3.79        4.56     11.49 o 
   1  11  12      284.53      256.31     16.74 o 
   2  11  12      125.32      126.45     12.09 o 
   3  11  12       49.89       30.54      9.78 o 
   4  11  12        0.26       -9.31      9.31 o 
   5  11  12        0.28        5.46      9.82 o 
   6  11  12       31.06       44.33     12.30 o 
   0  12  12      146.15      176.31     21.71 o 
   1  12  12       52.64       44.99     11.01 o 
   2  12  12       47.62       47.56     10.24 o 
   3  12  12        6.50        1.25      8.20 o 
   4  12  12        1.58       -8.84      8.84 o 
   5  12  12        5.98        0.26     10.09 o 
   6  12  12       47.76       32.42     12.39 o 
   1  13  12       28.69       19.34     10.01 o 
   2  13  12        1.42        0.39      9.77 o 
   3  13  12        4.61        1.89     10.57 o 
   4  13  12       21.93       14.09     10.37 o 
   5  13  12        1.84       13.52     12.09 o 
   0  14  12       14.53       37.52     17.06 o 
   1  14  12       51.23       40.75     12.04 o 
   2  14  12       53.75       41.40     11.20 o 
   3  14  12        6.93       -9.64     10.65 o 
   4  14  12       64.15       69.45     13.27 o 
   5  14  12       32.16       23.64     12.30 o 
   1  15  12        3.15       -3.86     10.01 o 
   2  15  12       25.23       35.10     11.54 o 
   3  15  12       26.90       24.62     10.49 o 
   4  15  12       24.15       38.26     13.19 o 
   0  16  12        0.16        1.43     13.45 o 
   1  16  12        6.81       10.21     11.19 o 
   2  16  12        0.26       -9.84      9.84 o 
   3  16  12        0.01       19.55     12.96 o 
   4  16  12        5.07       19.98     14.05 o 
   1  17  12        0.08       -7.17     10.51 o 
   2  17  12       54.35       66.48     14.63 o 
   3  17  12        0.31       28.57     14.07 o 
   0  18  12       32.47       30.16     24.63 o 
   1  18  12        4.76        5.88     17.54 o 
   1   1  13      108.51      133.71      9.45 o 
   2   1  13      590.98      586.54     15.58 o 
   3   1  13       26.96       29.54      7.16 o 
   4   1  13      143.56      133.50     10.02 o 
   5   1  13        7.33        6.72      6.53 o 
   6   1  13       68.09       79.00     10.94 o 
   7   1  13        1.98       -6.12      7.88 o 
   8   1  13        7.89       -0.21      8.50 o 
   0   2  13       91.17       85.16     11.76 o 
   1   2  13      242.08      235.12     11.34 o 
   2   2  13       46.88       51.12      7.70 o 
   3   2  13       11.82        6.24      6.16 o 
   4   2  13        5.11       -7.40      7.69 o 
   5   2  13      138.82      135.84     11.36 o 
   6   2  13        0.00       -5.84      9.42 o 
   7   2  13        5.23       13.75      8.48 o 
   8   2  13        2.77       12.22     10.38 o 
   1   3  13      285.12      280.80     13.05 o 
   2   3  13       47.58       66.70      9.40 o 
   3   3  13       90.50       82.40      8.60 o 
   4   3  13        1.58       -0.39      8.25 o 
   5   3  13      190.78      203.86     12.01 o 
   6   3  13       11.10       28.67      7.92 o 
   7   3  13        7.79       -7.51      7.51 o 
   8   3  13        5.75       13.46     10.83 o 
   0   4  13     1685.15     1664.19     32.74 o 
   1   4  13       62.87       68.84      7.98 o 
   2   4  13       72.34       64.76      8.56 o 
   3   4  13        9.02       13.89      7.59 o 
   4   4  13        0.29       -5.52      5.52 o 
   5   4  13       24.14       42.41      8.60 o 
   6   4  13        2.25       -6.16      6.16 o 
   7   4  13        0.18       -7.28      8.04 o 
   1   5  13       51.26       44.78      8.09 o 
   2   5  13      168.86      156.23     11.86 o 
   3   5  13      284.80      301.76     15.31 o 
   4   5  13      148.02      151.27     10.67 o 
   5   5  13       31.48       27.28      8.21 o 
   6   5  13       12.86       17.88      9.65 o 
   7   5  13        4.99        7.02      8.39 o 
   0   6  13       44.79       61.58     11.03 o 
   1   6  13       45.25       49.70      9.43 o 
   2   6  13      145.31      131.86     11.64 o 
   3   6  13      250.87      212.20     13.47 o 
   4   6  13        2.91       -3.84      7.57 o 
   5   6  13        7.60        3.92      7.92 o 
   6   6  13       36.26       25.32      9.06 o 
   7   6  13        3.96       19.17     10.38 o 
   1   7  13      414.12      428.26     17.07 o 
   2   7  13       62.15       51.41      9.25 o 
   3   7  13       82.89       85.64     10.43 o 
   4   7  13       21.78       18.36      8.37 o 
   5   7  13       33.76       40.05      9.55 o 
   6   7  13        8.27       18.13      8.72 o 
   7   7  13        0.08       -8.94      8.94 o 
   0   8  13      273.03      253.34     22.53 o 
   1   8  13        1.65       -5.92      7.81 o 
   2   8  13       26.50       45.71      9.34 o 
   3   8  13       25.89       29.57      8.94 o 
   4   8  13        0.03        3.03     10.39 o 
   5   8  13        0.45       -7.33      7.33 o 
   6   8  13       95.03       65.36     11.75 o 
   7   8  13       20.66        7.07     15.77 o 
   1   9  13        7.74        7.05      7.83 o 
   2   9  13       64.94       55.35      9.91 o 
   3   9  13       46.79       36.80      9.74 o 
   4   9  13       35.85       25.31      9.09 o 
   5   9  13       49.92       47.83     12.65 o 
   6   9  13        1.92        2.33     10.05 o 
   7   9  13        0.12       -8.09     17.65 o 
   0  10  13      252.47      246.62     23.19 o 
   1  10  13      323.71      315.39     18.16 o 
   2  10  13       92.94       94.24     11.19 o 
   3  10  13       79.27       87.15     12.12 o 
   4  10  13        1.93        0.98      9.48 o 
   5  10  13        8.06        2.92      9.60 o 
   6  10  13        0.28        8.20     10.94 o 
   1  11  13      232.97      209.14     16.05 o 
   2  11  13        0.08       -8.16      8.16 o 
   3  11  13       12.46       -3.72      8.76 o 
   4  11  13        0.31       -8.11      9.29 o 
   5  11  13      102.84      144.09     15.60 o 
   6  11  13       35.12       34.97     17.15 o 
   0  12  13      231.51      202.67     23.27 o 
   1  12  13       13.02       15.40      9.96 o 
   2  12  13       34.15       42.85     11.40 o 
   3  12  13        1.45        1.16      8.61 o 
   4  12  13       12.05       20.26     11.13 o 
   5  12  13       10.54        6.87     10.49 o 
   1  13  13      150.84      152.40     14.92 o 
   2  13  13       28.04       46.30     11.57 o 
   3  13  13      103.27       88.84     13.71 o 
   4  13  13        0.22       19.59     10.68 o 
   5  13  13        1.84       11.35     11.65 o 
   0  14  13       13.46        3.62     15.69 o 
   1  14  13        2.07       -0.78     10.04 o 
   2  14  13       18.69       14.11     10.03 o 
   3  14  13       10.75       18.48     10.54 o 
   4  14  13        3.70        4.72     10.96 o 
   1  15  13       35.30       48.99     12.65 o 
   2  15  13       25.70       35.61     12.31 o 
   3  15  13        0.76       -1.93     10.27 o 
   4  15  13        3.00      -11.48     11.48 o 
   0  16  13       31.69       53.51     18.56 o 
   1  16  13       13.85       11.63     11.20 o 
   2  16  13       32.70       31.59     12.28 o 
   3  16  13        1.79        4.90     12.13 o 
   1  17  13       15.32       13.33     11.60 o 
   2  17  13        5.75       -5.62     11.23 o 
   0   0  14       34.75       57.39     15.67 o 
   1   0  14      250.23      202.91     16.04 o 
   2   0  14      272.29      292.08     20.63 o 
   3   0  14        4.25        4.95      9.53 o 
   4   0  14      123.28      150.66     15.02 o 
   5   0  14      327.67      323.27     20.51 o 
   6   0  14       48.51       39.86     30.18 o 
   7   0  14       51.99       75.25     17.44 o 
   1   1  14       30.30       18.48      7.09 o 
   2   1  14      358.98      352.74     14.17 o 
   3   1  14       57.33       55.72      9.82 o 
   4   1  14      125.99      117.71      9.85 o 
   5   1  14       85.26       79.19      9.87 o 
   6   1  14       24.49       28.45     10.71 o 
   7   1  14        0.34       12.47     10.50 o 
   0   2  14      570.86      607.31     24.09 o 
   1   2  14      207.72      206.15     11.42 o 
   2   2  14        1.35       -0.62      6.37 o 
   3   2  14      163.83      155.59     10.44 o 
   4   2  14      109.68      125.14     10.00 o 
   5   2  14       37.73       30.72      9.07 o 
   6   2  14        0.63       -7.68      7.68 o 
   7   2  14        4.51       -0.49      9.73 o 
   1   3  14      223.04      259.36     12.43 o 
   2   3  14      311.35      317.73     13.41 o 
   3   3  14        1.82       -0.19      5.93 o 
   4   3  14       57.21       42.22      9.01 o 
   5   3  14       44.17       37.00      9.06 o 
   6   3  14        6.24        5.21      8.53 o 
   7   3  14        0.27       -8.19     10.08 o 
   0   4  14       30.47       44.94     11.34 o 
   1   4  14       17.49       24.64      7.31 o 
   2   4  14        0.00       -2.09      5.84 o 
   3   4  14       38.43       36.17      8.54 o 
   4   4  14        0.59       -2.81      9.37 o 
   5   4  14       27.16       33.61      8.86 o 
   6   4  14      103.27       97.31     15.76 o 
   7   4  14       90.07       87.06     12.97 o 
   1   5  14       64.51       57.54      7.93 o 
   2   5  14      188.16      194.81     12.90 o 
   3   5  14       28.68        6.22      7.70 o 
   4   5  14      164.70      131.29     11.58 o 
   5   5  14       19.22       43.39     10.73 o 
   6   5  14        0.59       -2.47      8.99 o 
   7   5  14        1.87       14.55      9.93 o 
   0   6  14       71.70       52.57     11.47 o 
   1   6  14       11.86        4.15      7.60 o 
   2   6  14      360.50      339.74     16.32 o 
   3   6  14       21.90       19.15      8.28 o 
   4   6  14       22.00       27.73      8.94 o 
   5   6  14        6.12        1.47     10.69 o 
   6   6  14       59.11       63.47     16.65 o 
   7   6  14       20.20       22.59     10.54 o 
   1   7  14      255.89      258.75     14.42 o 
   2   7  14      130.28      165.31     12.82 o 
   3   7  14       30.89       25.40      8.25 o 
   4   7  14       15.55       10.47      8.12 o 
   5   7  14       17.44       18.19     10.11 o 
   6   7  14        1.48       -1.32      8.47 o 
   7   7  14        0.02       -7.51     10.65 o 
   0   8  14       27.16       -6.22     22.75 o 
   1   8  14       13.64       15.07      8.12 o 
   2   8  14       11.01       11.53      8.33 o 
   3   8  14       16.83        8.34      8.93 o 
   4   8  14       10.14        0.54      8.05 o 
   5   8  14        0.59       31.28     10.97 o 
   6   8  14       56.91       65.44     15.46 o 
   1   9  14        3.59        5.23     10.66 o 
   2   9  14      155.64      199.91     14.00 o 
   3   9  14        0.19       -0.60      8.48 o 
   4   9  14       28.29       11.38     10.46 o 
   5   9  14      148.47      178.36     16.17 o 
   6   9  14        0.90       -6.90      9.93 o 
   0  10  14       49.25       55.06     15.65 o 
   1  10  14        8.36       15.32      9.54 o 
   2  10  14       99.62       98.92     11.60 o 
   3  10  14       20.25       20.95      9.38 o 
   4  10  14        1.41        0.37      9.71 o 
   5  10  14        7.73        1.66     10.31 o 
   6  10  14        4.64        7.25     10.86 o 
   1  11  14        4.76        9.25      9.63 o 
   2  11  14      308.78      317.95     19.19 o 
   3  11  14       26.53       42.24     10.52 o 
   4  11  14        5.81        4.10     10.08 o 
   5  11  14        0.22        7.92     10.86 o 
   0  12  14      177.93      182.12     35.14 o 
   1  12  14       39.53       22.55     13.52 o 
   2  12  14       14.12       31.73     10.73 o 
   3  12  14       32.15       28.09     10.71 o 
   4  12  14       44.66       76.87     13.45 o 
   5  12  14        0.74        8.58     11.72 o 
   1  13  14        6.99       -3.44      9.22 o 
   2  13  14        0.70       11.62     10.23 o 
   3  13  14       56.43       32.19     11.26 o 
   4  13  14       10.03       18.10     12.37 o 
   0  14  14       54.69       44.37     17.76 o 
   1  14  14        5.83        5.45      9.83 o 
   2  14  14       11.56       18.81     10.68 o 
   3  14  14       18.93       14.08     10.59 o 
   4  14  14        4.19       -8.78     12.10 o 
   1  15  14       52.43       72.63     13.46 o 
   2  15  14        7.17       19.32     15.34 o 
   3  15  14        0.62        0.49     12.28 o 
   0  16  14       54.78       42.33     18.58 o 
   1  16  14       42.08       55.09     13.94 o 
   2  16  14        2.74        4.57     11.54 o 
   1   1  15       56.60       63.73      8.54 o 
   2   1  15      201.48      190.99     11.56 o 
   3   1  15       87.91       81.95      9.11 o 
   4   1  15       14.29        5.73      6.69 o 
   5   1  15       56.20       43.53     10.76 o 
   6   1  15       11.83       45.38     14.01 o 
   7   1  15        3.10       10.86     11.05 o 
   0   2  15      348.88      321.54     19.66 o 
   1   2  15     1293.34     1212.34     21.54 o 
   2   2  15      128.35      137.33     13.29 o 
   3   2  15       98.35       90.85      9.10 o 
   4   2  15        3.22        5.86      7.79 o 
   5   2  15      234.37      250.52     15.07 o 
   6   2  15       21.89        9.33      9.08 o 
   7   2  15        6.89        8.82     10.93 o 
   1   3  15      174.27      205.19     11.71 o 
   2   3  15      387.80      387.90     14.83 o 
   3   3  15       11.92       -0.94      7.50 o 
   4   3  15        8.18       17.61      8.54 o 
   5   3  15       40.51       15.77      8.38 o 
   6   3  15        0.33        2.90     10.00 o 
   7   3  15        5.19       22.54     10.43 o 
   0   4  15      207.74      195.69     17.65 o 
   1   4  15        4.43        3.03      6.42 o 
   2   4  15       94.18      108.97     10.79 o 
   3   4  15       36.96       37.34      8.75 o 
   4   4  15        3.28        9.45      7.81 o 
   5   4  15        6.87       10.08      9.44 o 
   6   4  15        0.58       -1.14     15.13 o 
   7   4  15       18.88       33.11     12.30 o 
   1   5  15      248.64      272.38     14.74 o 
   2   5  15        0.24       -1.38      7.66 o 
   3   5  15      209.69      236.43     14.70 o 
   4   5  15        2.54       -6.66      7.78 o 
   5   5  15      123.22      112.23     13.35 o 
   6   5  15       13.97        1.19      9.56 o 
   7   5  15        0.02       -9.84     10.61 o 
   0   6  15      374.73      379.87     20.55 o 
   1   6  15      268.96      273.67     14.83 o 
   2   6  15      198.97      173.47     13.01 o 
   3   6  15       45.97       43.12      9.45 o 
   4   6  15        2.17       -7.81      7.81 o 
   5   6  15        1.33       13.03     10.08 o 
   6   6  15        2.77       -0.17      9.86 o 
   1   7  15        1.49        3.16      7.35 o 
   2   7  15        3.23       -3.43      7.75 o 
   3   7  15       11.38       31.99      9.15 o 
   4   7  15        0.15       -2.92     10.06 o 
   5   7  15       28.46       42.49     12.46 o 
   6   7  15        1.08       -1.20     10.10 o 
   0   8  15       22.91       31.38     13.72 o 
   1   8  15        0.56        4.43      9.16 o 
   2   8  15       29.62       31.45     10.68 o 
   3   8  15      201.16      202.46     14.31 o 
   4   8  15       33.25       40.43      9.99 o 
   5   8  15        9.34        4.52     10.43 o 
   6   8  15        4.41       12.31     11.07 o 
   1   9  15        0.04       -4.24      8.77 o 
   2   9  15       11.37        7.27      8.73 o 
   3   9  15      113.61      126.57     12.81 o 
   4   9  15        5.80        5.94      9.87 o 
   5   9  15      132.35      145.97     15.67 o 
   6   9  15        1.66        4.25     17.04 o 
   0  10  15       90.77       93.43     18.48 o 
   1  10  15      317.74      285.17     18.64 o 
   2  10  15        0.10        4.44      9.47 o 
   3  10  15        1.29       -1.15      8.74 o 
   4  10  15       48.00       72.89     13.19 o 
   5  10  15       21.01       10.88     10.85 o 
   1  11  15       68.67       69.79     12.32 o 
   2  11  15       21.26       26.08     10.77 o 
   3  11  15       33.89       25.98     10.88 o 
   4  11  15       11.98       20.83     11.32 o 
   5  11  15        2.47       -1.22     11.43 o 
   0  12  15        4.32       15.82     14.92 o 
   1  12  15        0.67        2.26      9.40 o 
   2  12  15      107.88      124.93     14.73 o 
   3  12  15        2.59       19.36     11.18 o 
   4  12  15       25.21       38.41     13.49 o 
   1  13  15       38.23       33.29     11.64 o 
   2  13  15       53.71       65.96     14.51 o 
   3  13  15       77.32       76.72     13.20 o 
   4  13  15        0.65        8.16     12.34 o 
   0  14  15        2.32      -11.47     13.77 o 
   1  14  15        4.79        8.09     10.69 o 
   2  14  15        7.83       11.68     11.01 o 
   3  14  15       17.00      -14.14     14.14 o 
   1  15  15       11.07       30.50     11.95 o 
   2  15  15       16.57       27.98     12.24 o 
   0  16  15       20.04       21.59     21.79 o 
   0   0  16      781.95      695.49     38.70 o 
   1   0  16       19.46       35.63     10.91 o 
   2   0  16       92.58       86.99     13.05 o 
   3   0  16      127.43      129.08     15.15 o 
   4   0  16       67.30       50.99     15.42 o 
   5   0  16       92.97       99.45     18.77 o 
   6   0  16       20.96       10.34     18.12 o 
   7   0  16       13.90        6.01     14.53 o 
   1   1  16      209.70      219.48     12.32 o 
   2   1  16      421.55      407.28     15.93 o 
   3   1  16        0.04        0.63      7.65 o 
   4   1  16        3.28        5.36      7.93 o 
   5   1  16        4.46        4.49      8.11 o 
   6   1  16       52.58       60.04     15.36 o 
   0   2  16      244.53      213.12     17.42 o 
   1   2  16       47.57       39.21      7.91 o 
   2   2  16        5.09        3.97      6.52 o 
   3   2  16        5.53        0.50      7.35 o 
   4   2  16        8.95       -4.26      7.93 o 
   5   2  16       24.20       16.70      9.58 o 
   6   2  16        2.48      -10.07     10.07 o 
   1   3  16        2.45        0.03      6.45 o 
   2   3  16       23.92       20.47     10.51 o 
   3   3  16       18.60       25.07      8.64 o 
   4   3  16       20.57       28.86      8.74 o 
   5   3  16        6.82       15.09      9.84 o 
   6   3  16        0.66        3.40     10.58 o 
   0   4  16      230.17      246.11     18.27 o 
   1   4  16        1.00       -2.90      6.37 o 
   2   4  16       61.93       62.74     10.85 o 
   3   4  16       12.83       15.85     10.99 o 
   4   4  16       61.80       40.95      9.90 o 
   5   4  16      109.29      125.57     14.35 o 
   6   4  16        1.61      -10.08     10.08 o 
   1   5  16      391.50      425.36     19.57 o 
   2   5  16       75.83       57.52     12.14 o 
   3   5  16        1.39       -3.18      7.86 o 
   4   5  16       30.71       34.15     10.98 o 
   5   5  16        9.18       27.14     11.07 o 
   6   5  16       12.05       32.20     12.37 o 
   0   6  16        0.03       -4.19     13.27 o 
   1   6  16        1.58       -5.66      7.48 o 
   2   6  16       23.85       20.86      9.43 o 
   3   6  16        2.17       10.21      8.17 o 
   4   6  16       21.89       -0.26      8.89 o 
   5   6  16        0.17       30.14     10.47 o 
   6   6  16       66.18       57.60     12.45 o 
   1   7  16        3.52        2.90      8.63 o 
   2   7  16       78.47       79.04     11.10 o 
   3   7  16       31.10       42.42      9.98 o 
   4   7  16       62.65       68.09     11.10 o 
   5   7  16       14.74       35.21     11.60 o 
   6   7  16        2.10        9.21     10.82 o 
   0   8  16       68.70       50.48     15.72 o 
   1   8  16        1.60       -8.71      8.71 o 
   2   8  16       74.61       90.08     14.21 o 
   3   8  16       10.17       23.87      9.42 o 
   4   8  16        6.80        0.81      9.21 o 
   5   8  16        1.99        1.63     10.78 o 
   1   9  16        2.61       -8.28      8.99 o 
   2   9  16        5.82       21.30      9.97 o 
   3   9  16       52.38       44.49     10.39 o 
   4   9  16        5.99       14.88      9.96 o 
   5   9  16       26.79       26.57     11.89 o 
   0  10  16       33.06       53.85     16.18 o 
   1  10  16        0.09       -3.56      9.92 o 
   2  10  16        4.69       15.52     10.26 o 
   3  10  16        1.55       10.98      9.99 o 
   4  10  16       10.76       -9.85     10.20 o 
   5  10  16       15.95       10.12     11.36 o 
   1  11  16        0.07       -1.26      9.77 o 
   2  11  16        0.96       -7.05      9.58 o 
   3  11  16        0.27       -6.96      9.61 o 
   4  11  16       54.40       60.34     15.02 o 
   0  12  16       42.68        5.50     15.01 o 
   1  12  16       10.59       10.17     10.18 o 
   2  12  16       21.59        8.70     11.84 o 
   3  12  16        2.52       11.02     10.33 o 
   4  12  16        0.47      -11.09     11.09 o 
   1  13  16        0.00       -9.45      9.45 o 
   2  13  16       51.75       50.91     16.24 o 
   3  13  16       23.72       24.96     13.36 o 
   0  14  16        0.66      -14.32     14.32 o 
   1  14  16        4.49       29.00     11.50 o 
   2  14  16        0.13       -9.95      9.95 o 
   1   1  17      650.99      625.00     18.86 o 
   2   1  17       19.23       24.38      7.33 o 
   3   1  17       16.36       12.76      8.09 o 
   4   1  17        6.20       11.65      8.08 o 
   5   1  17        1.92      -10.48     10.48 o 
   6   1  17        0.00        7.39     13.57 o 
   0   2  17       99.90       97.66     13.74 o 
   1   2  17      453.67      490.23     17.22 o 
   2   2  17       61.90       49.41      9.43 o 
   3   2  17        3.86       14.35      8.29 o 
   4   2  17        1.51        0.15      8.18 o 
   5   2  17       32.64       36.62     10.94 o 
   6   2  17        4.92        1.26     12.89 o 
   1   3  17       29.98       40.49      8.24 o 
   2   3  17       62.99       55.12      9.88 o 
   3   3  17      158.65      170.83     20.13 o 
   4   3  17       24.60       27.26      9.24 o 
   5   3  17        1.00       -0.42      9.38 o 
   6   3  17       37.29       15.21     14.13 o 
   0   4  17        8.89        8.36     14.22 o 
   1   4  17      139.00      159.06     12.86 o 
   2   4  17        7.72        5.64      8.36 o 
   3   4  17       54.57       56.64     10.15 o 
   4   4  17       27.55       21.10     10.20 o 
   5   4  17        1.20        3.09     10.54 o 
   6   4  17        1.30       -0.74     10.86 o 
   1   5  17        5.23       -3.79      7.89 o 
   2   5  17       19.18       20.98      8.98 o 
   3   5  17       58.58       51.79     10.37 o 
   4   5  17        1.93       -8.03      8.03 o 
   5   5  17       10.16       -1.43     12.61 o 
   6   5  17        0.63        1.93     12.22 o 
   0   6  17        2.06        0.52     13.01 o 
   1   6  17       41.36       41.98     10.80 o 
   2   6  17      157.84      166.99     13.68 o 
   3   6  17        0.97        1.98      8.49 o 
   4   6  17        7.46        2.83      8.80 o 
   5   6  17        0.56        3.10     10.58 o 
   1   7  17        2.70        6.54      8.97 o 
   2   7  17        0.12       11.82      8.84 o 
   3   7  17        8.34       -0.78      8.99 o 
   4   7  17        0.59       14.74     10.47 o 
   5   7  17       39.76       35.07     15.69 o 
   0   8  17       22.11       27.37     14.69 o 
   1   8  17       17.97       30.26     10.40 o 
   2   8  17        0.15        5.21      9.61 o 
   3   8  17       49.62       62.35     10.96 o 
   4   8  17       35.00       16.69     12.32 o 
   5   8  17        2.62       17.97     11.96 o 
   1   9  17       10.27       -4.39      8.89 o 
   2   9  17       77.55      104.29     13.93 o 
   3   9  17        0.03       -0.96      9.31 o 
   4   9  17        3.60       10.07     10.80 o 
   5   9  17       34.95       59.19     13.25 o 
   0  10  17       15.75       17.90     14.47 o 
   1  10  17        0.55       19.86     10.62 o 
   2  10  17        2.20       15.25     12.46 o 
   3  10  17       14.33       19.26     10.52 o 
   4  10  17        2.16       -8.63     16.91 o 
   1  11  17       12.96       19.60     10.81 o 
   2  11  17        5.77       -5.33     10.23 o 
   3  11  17        8.06        2.45      9.81 o 
   4  11  17        8.32       25.48     13.08 o 
   0  12  17        2.42       11.91     16.35 o 
   1  12  17        0.01       -9.54      9.54 o 
   2  12  17       46.84       13.78     11.13 o 
   3  12  17        0.50       13.65     10.93 o 
   1  13  17        0.36        6.39     10.89 o 
   2  13  17        9.80        0.56     10.96 o 
   0  14  17       12.77       -8.13     17.66 o 
   0   0  18     1948.89     1855.45     94.93 o 
   1   0  18       41.43       36.43     22.56 o 
   2   0  18       19.53       39.88     11.30 o 
   3   0  18       72.92      110.63     30.45 o 
   4   0  18       97.17      142.47     20.90 o 
   5   0  18        9.53      -20.63     21.41 o 
   1   1  18       15.52       12.19      7.34 o 
   2   1  18       72.33       77.88     10.90 o 
   3   1  18       14.15       23.83      9.75 o 
   4   1  18        0.31       -9.33      9.33 o 
   5   1  18        8.94        6.96     11.97 o 
   0   2  18       16.14       14.39     10.14 o 
   1   2  18       62.93       51.49      8.63 o 
   2   2  18       70.48       91.01     11.10 o 
   3   2  18       31.01       28.68      9.33 o 
   4   2  18       22.98       11.94      9.23 o 
   5   2  18        3.73       27.37     12.66 o 
   1   3  18       40.65       31.97      9.05 o 
   2   3  18       13.27       29.35      9.20 o 
   3   3  18       14.73       17.18      8.61 o 
   4   3  18        0.67      -11.09     11.09 o 
   5   3  18        9.98        7.74     12.51 o 
   0   4  18      280.74      306.55     26.71 o 
   1   4  18       35.63       37.46      9.40 o 
   2   4  18        2.10        5.14      8.33 o 
   3   4  18        0.85       -1.46      7.93 o 
   4   4  18       10.69        0.29      8.94 o 
   5   4  18        3.73        6.05     11.50 o 
   1   5  18      124.09      129.32     13.89 o 
   2   5  18        1.82        8.30      8.93 o 
   3   5  18        8.02       22.52      9.29 o 
   4   5  18        8.02       24.57      9.85 o 
   5   5  18        8.30       -0.14     11.48 o 
   0   6  18       54.16       75.12     17.51 o 
   1   6  18        0.34        2.62     10.18 o 
   2   6  18        0.04       -6.77      7.63 o 
   3   6  18       15.87       11.22      9.28 o 
   4   6  18       27.39       25.68     11.24 o 
   5   6  18        3.12       -9.20     10.27 o 
   1   7  18        2.92        6.27     17.46 o 
   2   7  18       16.71        1.69     12.54 o 
   3   7  18        0.09       26.41      9.38 o 
   4   7  18       11.04       16.79     10.88 o 
   5   7  18        1.98       11.24     11.53 o 
   0   8  18       46.60       54.73     17.10 o 
   1   8  18        4.83        9.76      9.83 o 
   2   8  18       25.21       29.58     11.22 o 
   3   8  18       10.75       19.65     11.27 o 
   4   8  18        0.00        4.25     10.78 o 
   1   9  18        6.42       -6.54     11.88 o 
   2   9  18        4.21        2.86     10.20 o 
   3   9  18        5.61       15.10     11.06 o 
   4   9  18        4.11       14.82     12.01 o 
   0  10  18       25.79       11.20     14.85 o 
   1  10  18        2.93        9.36     10.26 o 
   2  10  18        2.90       12.39     10.67 o 
   3  10  18        1.73       -4.74     10.09 o 
   1  11  18       34.55       43.63     12.16 o 
   2  11  18        0.41       -1.73     10.26 o 
   3  11  18        5.53        1.43     10.54 o 
   0  12  18        6.39        1.95     15.42 o 
   1  12  18        2.99       -8.50     10.15 o 
   2  12  18       10.31       16.25     11.55 o 
   1   1  19       31.09       33.11      8.46 o 
   2   1  19      122.41      111.10     11.98 o 
   3   1  19      212.18      233.45     18.46 o 
   4   1  19        7.96       12.50     10.73 o 
   5   1  19        0.11      -10.37     12.53 o 
   0   2  19       48.32       40.19     11.93 o 
   1   2  19        9.56        0.82      8.20 o 
   2   2  19       50.46       54.81     10.09 o 
   3   2  19       92.89       83.56     11.23 o 
   4   2  19        6.60        4.56     10.51 o 
   5   2  19        8.14       15.31     12.96 o 
   1   3  19      164.35      165.47     16.05 o 
   2   3  19        6.23       14.61      9.06 o 
   3   3  19        3.67       -2.19      8.33 o 
   4   3  19       99.29      115.08     13.22 o 
   5   3  19       10.33        7.13     12.86 o 
   0   4  19       14.51       15.79     14.04 o 
   1   4  19        0.31       -5.52      9.83 o 
   2   4  19       28.77       26.62      9.50 o 
   3   4  19       17.91        9.76      8.70 o 
   4   4  19        1.37       13.31      9.53 o 
   1   5  19        3.26       15.23      9.58 o 
   2   5  19        0.18       -1.12      8.38 o 
   3   5  19       11.10        3.09      8.88 o 
   4   5  19        0.32        8.98     10.44 o 
   0   6  19        0.02      -10.14     15.04 o 
   1   6  19       85.95      107.81     15.46 o 
   2   6  19       22.67       15.12     10.51 o 
   3   6  19        1.57       20.49      9.70 o 
   4   6  19        0.31       25.03     11.57 o 
   1   7  19        2.83       -2.24      9.20 o 
   2   7  19        3.26       -9.02      9.02 o 
   3   7  19        0.00       10.15     10.49 o 
   4   7  19        1.22       11.96     11.54 o 
   0   8  19        0.38        7.27     15.31 o 
   1   8  19        1.33       -9.07      9.07 o 
   2   8  19       19.91        9.57     11.65 o 
   3   8  19       21.48       34.56     11.80 o 
   1   9  19       15.86        4.69     10.14 o 
   2   9  19        0.01        0.08     10.70 o 
   3   9  19       12.40       18.14     11.08 o 
   0  10  19        1.34        0.14     14.56 o 
   1  10  19        1.71        0.91     10.30 o 
   2  10  19        2.03       20.21     10.83 o 
   1  11  19        0.44        0.72     10.76 o 
   0   0  20      124.50      156.92     24.17 o 
   1   0  20        3.15        4.71     18.25 o 
   2   0  20      234.71      283.06     36.04 o 
   3   0  20      106.99       98.69     20.46 o 
   4   0  20      135.80      221.14     25.87 o 
   1   1  20       98.02      109.88     11.98 o 
   2   1  20        3.79        2.80      9.85 o 
   3   1  20       11.12        8.82     10.26 o 
   4   1  20        0.82       22.80     11.49 o 
   0   2  20       20.29       46.34     16.21 o 
   1   2  20       33.64       37.36      9.35 o 
   2   2  20        3.72       15.69      9.59 o 
   3   2  20       24.98       16.06     11.80 o 
   4   2  20        9.81        0.97     11.04 o 
   1   3  20      116.54      133.09     16.97 o 
   2   3  20        2.55        2.22     11.11 o 
   3   3  20        2.04       26.22     10.80 o 
   4   3  20        7.84        3.54     10.70 o 
   0   4  20       39.51       32.89     15.63 o 
   1   4  20       78.14      113.38     14.27 o 
   2   4  20      118.65      119.66     14.44 o 
   3   4  20       88.50      143.72     14.43 o 
   4   4  20       46.34       64.86     12.27 o 
   1   5  20        0.00       -2.97      9.58 o 
   2   5  20       21.69       18.11     11.22 o 
   3   5  20        5.68        7.85     10.33 o 
   0   6  20        7.62       22.17     15.24 o 
   1   6  20        0.71       10.09     10.57 o 
   2   6  20       26.63       56.74     12.62 o 
   3   6  20        4.63        9.10     10.49 o 
   1   7  20       27.38       16.01     11.28 o 
   2   7  20       14.16       22.43     11.71 o 
   3   7  20       10.15       17.79     11.19 o 
   0   8  20       20.78        7.65     15.77 o 
   1   8  20       11.88       17.62     13.79 o 
   2   8  20        6.39       16.18     11.43 o 
   1   9  20        1.18        9.18     11.11 o 
   1   1  21        1.27        0.91      8.37 o 
   2   1  21       30.82       25.07     11.60 o 
   3   1  21       10.14       39.29     12.41 o 
   0   2  21       46.80       67.67     16.96 o 
   1   2  21        1.74       -0.88     10.46 o 
   2   2  21        0.47       -0.36     10.20 o 
   3   2  21        1.05       -5.25     10.47 o 
   1   3  21       12.02       18.36     10.79 o 
   2   3  21        2.74       30.37     13.56 o 
   3   3  21      241.65      340.24     25.38 o 
   0   4  21       62.83       56.84     26.29 o 
   1   4  21        6.43       -0.81     10.15 o 
   2   4  21        0.11        7.15     10.23 o 
   1   5  21        8.20       -9.75      9.75 o 
   2   5  21        1.14       -5.29     10.54 o 
   0   6  21        1.04       -3.04     18.98 o 
   1   6  21       23.64       19.79     13.60 o 
   2   6  21        1.12       -4.81     10.98 o 
   1   7  21       19.33       17.82     11.35 o 
   0   0  22       15.13       53.14     33.02 o 
   1   0  22        5.47       15.32     16.13 o 
   1   1  22        0.15        4.29     11.89 o 
   0   2  22       14.10       62.44     18.12 o 
   1   2  22       15.57       25.25     12.95 o 
   1   3  22        4.93       -2.27      9.91 o 
   0   4  22        4.82       31.58     19.19 o 
                                                 
